# Supplementary material for: Analyst optimism, information disclosure, and stock price collapse risk: Empirical insights from China’s A-share market
Source: PLoS One. 2024 Mar 28;19(3):e0297055. doi: 10.1371/journal.pone.0297055 (PMC10977746; doi:10.1371/journal.pone.0297055)
Supplement: S1 Data — (XLS) [file pone.0297055.s001.xls]

## Sheet: Sheet1
Securities Code	Year	Securities Name	analyst ratings	quality of information	stkcd	Securities Segment	Ncskew	Duvol	Crash1	Ret1	Sigma1	Size	Lev	ROA	ROE	GrossProfit	NetProfit	ATO	Flu	Quick	Cashflow	REC	INV	FIXED	Growth	AssetGrowth	Loss	Abord	Indep	Dual	CR1	Top3	Top5	Top10	Balance1	Balance2	Herfindahl3	Herfindahl5	Herfindahl10	BM	PB	TobinQ	SOE	ListAge	Age	Dturn	Institution	Mshare	Mfee
000002.SZ	2011	万科A	1.3922	4	2	SZSE Main Board	0.112579	0.0281	0	-0.000947333	0.0375485	26.4143	0.770997	0.045325	0.189507	0.397792	0.161593	0.280486	1.40813	0.370215	0.0114427	0.00511401	0.703341	0.00538763	0.415447	0.37364	0	2.3979	0.363636	0	0.147255	0.171673	0.194724	0.231411	0.0831905	0.322359	0.021982	0.022248	0.022519	4.09628	1.21084	1.04268	0	3.04452	3.17805	-0.0733553	0.437155	0.00220929	0.0359169
000002.SZ	2012	万科A	1.3111	4	2	SZSE Main Board	-0.397515	-0.259616	0	0.00716164	0.0404992	26.6603	0.783163	0.046407	0.208875	0.365555	0.151893	0.305525	1.39618	0.414148	0.00983617	0.00498031	0.673609	0.0042562	0.436505	0.278835	0	2.3979	0.363636	0	0.14725	0.172114	0.193658	0.234301	0.0860874	0.315165	0.021992	0.022228	0.022559	3.86674	1.35473	1.07689	0	3.09104	3.21888	-0.00981779	0.499559	0.0021423	0.0269629
000002.SZ	2013	万科A	1.2439	4	2	SZSE Main Board	-1.47116	-0.754597	0	-0.00319159	0.0499543	26.8954	0.77997	0.042651	0.195093	0.314736	0.135118	0.315659	1.34393	0.337203	0.00401471	0.00642516	0.691005	0.00444437	0.313263	0.265056	0	2.3979	0.363636	0	0.14699	0.168857	0.187696	0.222961	0.082633	0.27693	0.021848	0.022026	0.022275	6.15225	0.838872	0.968694	0	3.13549	3.2581	0.0677208	0.386589	0.00288435	0.0221745
000002.SZ	2014	万科A	1.2857	4	2	SZSE Main Board	-0.940633	-1.10405	0	0.0126432	0.0507285	26.9546	0.772046	0.039059	0.174285	0.299416	0.131756	0.296448	1.34471	0.42551	0.0820694	0.00372549	0.624943	0.00454035	0.081002	0.060941	0	2.3979	0.363636	0	0.149082	0.301198	0.335616	0.378859	0.799105	1.25122	0.037506	0.038131	0.038533	3.76199	1.32381	1.06491	0	3.17805	3.29584	0.0262325	0.426325	0.00181526	0.0266594
000002.SZ	2015	万科A	1.4063	4	2	SZSE Main Board	-2.10368	-1.32329	0	0.0142858	0.0711313	27.1388	0.777015	0.046351	0.205782	0.293525	0.1327	0.349287	1.30225	0.425896	0.0262492	0.0041071	0.6022	0.00804436	0.335828	0.20237	0	2.3979	0.363636	0	0.152264	0.35504	0.42804	0.553547	0.781433	1.81117	0.044362	0.047074	0.050304	2.57225	1.98072	1.19235	0	3.21888	3.3322	0.264606	0.531827	0.00191209	0.0242663
000002.SZ	2017	万科A	1.4483	3	2	SZSE Main Board	-0.666168	-0.653756	0	0.00983084	0.0470353	27.784	0.839813	0.037283	0.213626	0.340956	0.153186	0.243381	1.20086	0.495029	0.0706423	0.00122945	0.513227	0.00609158	0.010063	0.402893	0	2.3979	0.363636	1	0.293755	0.496758	0.569841	0.685318	0.405482	0.939851	0.107518	0.110235	0.112967	3.85834	1.83676	1.11796	0	3.29584	3.4012	-0.216105	0.6814	0.00109024	0.0364999
000002.SZ	2018	万科A	1.2333	4	2	SZSE Main Board	0.183423	0.410891	0	-0.00253606	0.061872	28.0554	0.845856	0.03658	0.233355	0.374816	0.165521	0.221	1.15434	0.485571	0.0219931	0.00103768	0.49085	0.00754544	0.225537	0.311695	0	2.3979	0.363636	0	0.293755	0.496759	0.601533	0.71706	0.405482	1.04774	0.107518	0.113248	0.11611	6.59922	1.116	1.01574	0	3.3322	3.43399	0.0162934	0.756954	0.00109024	0.0347381
000002.SZ	2019	万科A	1.2432	4	2	SZSE Main Board	-0.522063	-0.371158	0	0.00718948	0.0362131	28.1791	0.843589	0.033839	0.217825	0.362451	0.149857	0.225805	1.13074	0.425873	0.0264096	0.00114922	0.518529	0.00716783	0.235873	0.131724	0	2.30259	0.4	0	0.28692	0.469738	0.545858	0.64247	0.486571	0.902475	0.103681	0.106589	0.108853	5.52826	1.34416	1.04627	0	3.3673	3.46574	0.00608771	0.701982	0.00106487	0.02995
000002.SZ	2020	万科A	1.1765	4	2	SZSE Main Board	-0.104724	-0.437239	0	-0.000637827	0.0420646	28.2565	0.812835	0.032952	0.191154	0.292454	0.141485	0.232898	1.17449	0.413911	0.0284553	0.00160093	0.536098	0.00672881	0.139219	0.080493	0	2.3979	0.363636	0	0.279126	0.488192	0.543844	0.589828	0.583907	0.948382	0.106598	0.108411	0.108867	6.69753	0.953078	0.992654	0	3.4012	3.49651	0.0635749	0.632106	0.000762429	0.0245473
000002.SZ	2021	万科A	1.1667	4	2	SZSE Main Board	0.0350203	0.0359789	1	-0.00510142	0.0439827	28.293	0.797398	0.019995	0.102528	0.218245	0.0840762	0.237825	1.22023	0.400055	0.00212168	0.00244687	0.554831	0.00661344	0.080375	0.037161	0	2.3979	0.363636	0	0.278942	0.480206	0.525463	0.573786	0.586235	0.883772	0.105974	0.107087	0.107582	10.0892	0.584861	0.929695	0	3.43399	3.52636	0.0155761	0.611074	0.000761927	0.02262
000005.SZ	2016	ST星源	2	3	5	SZSE Main Board	-1.65696	-0.750939	0	-0.00665534	0.0491743	21.6504	0.463708	0.049547	0.091073	0.301622	0.242729	0.204126	0.808671	0.449008	-0.073544	0.0640256	0.16539	0.0148728	4.72788	0.15188	0	2.70805	0.333333	0	0.174052	0.230097	0.269004	0.320311	0.165325	0.545538	0.031866	0.032623	0.033249	0.353177	5.27966	2.9812	0	3.29584	3.29584	-0.942424	0.275337	0	0.192108
000006.SZ	2011	深振业A	2.2727	3	6	SZSE Main Board	-0.942113	-0.977129	0	-0.00421008	0.0424799	22.8422	0.652855	0.051404	0.159389	0.523737	0.16766	0.3066	1.39267	0.15581	0.144024	0	0.749757	0.000836729	0.107127	-0.028749	0	2.19722	0.333333	0	0.19932	0.324185	0.407383	0.481734	0.335188	1.04386	0.047562	0.051164	0.052695	2.05231	1.40361	1.13711	1	2.99573	3.13549	-0.315349	0.433039	0.0180093	0.0285315
000006.SZ	2012	深振业A	1.875	4	6	SZSE Main Board	-0.913098	-0.622934	0	0.0107863	0.0611175	22.9579	0.620165	0.071277	0.195581	0.441615	0.204654	0.348279	1.70772	0.433734	0.233491	0.00142724	0.616948	0.000576978	0.188072	0.122742	0	2.19722	0.333333	0	0.19932	0.333772	0.433425	0.530953	0.338868	1.17452	0.048767	0.053733	0.056259	1.46811	1.79327	1.29655	1	3.04452	3.17805	-0.0579678	0.506491	0.0137976	0.0202522
000006.SZ	2013	深振业A	1.8	4	6	SZSE Main Board	0.114609	0.0420785	0	0.00248952	0.0493582	23.0227	0.579972	0.072289	0.18046	0.332134	0.151384	0.477522	2.50162	0.711744	-0.0893136	0.00175558	0.552922	0.000541425	0.498858	0.066863	0	2.19722	0.333333	0	0.203114	0.370741	0.471863	0.548334	0.49586	1.32314	0.055876	0.06099	0.062702	1.49774	1.58959	1.24549	1	3.09104	3.21888	0.0268817	0.542016	0.0109609	0.0156416
000006.SZ	2014	深振业A	1.4286	4	6	SZSE Main Board	-1.06291	-0.38199	0	0.00882528	0.0548764	23.1874	0.64142	0.046967	0.121993	0.365552	0.220057	0.213432	1.75296	0.492266	-0.0934173	0.00136346	0.579702	0.000356184	-0.494946	0.179076	0	2.19722	0.333333	0	0.219283	0.386613	0.399162	0.41884	0.550509	0.820305	0.06483	0.064912	0.06499	1.23491	2.25829	1.44749	1	3.13549	3.2581	0.116826	0.370436	0.00840265	0.0274456
000006.SZ	2015	深振业A	1.4	4	6	SZSE Main Board	-1.06874	-1.02201	0	0.0155092	0.110988	23.2651	0.646151	0.035883	0.100759	0.346431	0.120074	0.298839	2.45883	0.484841	-0.0239038	0.0011728	0.661709	0.000265633	0.569229	0.080853	0	2.07944	0.375	0	0.219283	0.375088	0.392738	0.41594	0.550509	0.79101	0.063889	0.064052	0.064167	0.817553	3.45673	1.86305	1	3.17805	3.29584	0.501468	0.404244	0.00478388	0.0176868
000006.SZ	2016	深振业A	1.5	4	6	SZSE Main Board	-0.886594	-0.679813	0	-0.00190892	0.0582454	23.3012	0.610499	0.062138	0.167039	0.291261	0.239333	0.259631	2.43324	0.742604	0.129717	0.000566983	0.58466	0.000215733	-0.080859	0.036752	0	2.07944	0.375	0	0.219283	0.375088	0.391163	0.408581	0.550509	0.783827	0.063889	0.064033	0.064098	1.03237	2.48689	1.57695	1	3.21888	3.3322	-0.362064	0.394797	0.00399131	0.0204855
000006.SZ	2017	深振业A	1	4	6	SZSE Main Board	-1.95471	-1.33869	0	0.0028	0.0478438	23.2989	0.565648	0.06237	0.151419	0.297145	0.277242	0.224965	1.66517	0.566933	0.0537964	0.000757473	0.531207	0.000222885	-0.118903	-0.002312	0	1.94591	0.428571	0	0.219283	0.375088	0.391164	0.410644	0.550509	0.783832	0.063889	0.064033	0.064111	0.988154			1	3.2581	3.3673	-0.20139	0.421236	0.00154606	0.0362467
000006.SZ	2018	深振业A	1	4	6	SZSE Main Board	1.29656	0.473607	1	-0.0125618	0.0626117	23.3287	0.528236	0.069209	0.152665	0.387866	0.36751	0.188318	1.91797	0.733976	0.118691	0.000616277	0.475523	0.000493305	-0.151246	0.030198	0	1.94591	0.428571	0	0.219283	0.394237	0.412685	0.433565	0.637836	0.881974	0.068879	0.069054	0.069144	1.93576	1.09502	1.04476	1	3.29584	3.4012	-0.0150346	0.418461	0	0.0530739
000006.SZ	2019	深振业A	3	4	6	SZSE Main Board	-0.946015	-0.685406	0	0.00199302	0.0368849	23.4798	0.544612	0.057582	0.124379	0.452121	0.225942	0.254854	2.42067	0.876418	-0.0123374	0.000962399	0.50548	0.000834811	0.485494	0.163156	0	1.94591	0.428571	0	0.219283	0.395088	0.416177	0.443264	0.641725	0.897899	0.069117	0.06934	0.069494	2.17598	1.00917	1.00417	1	3.3322	3.43399	-0.0818616	0.43612	0	0.0371345
000007.SZ	2012	*ST全新	2	1	7	SZSE Main Board	-0.189475	-0.121677	0	0.0186251	0.0712366	20.4871	0.624158	0.007696	0.015051	0.445772	0.0141791	0.542776	1.19072	1.15271	-0.315841	0.0735741	0.0237247	0.107852	0.891048	1.17894	0	2.19722	0.333333	0	0.174079	0.373243	0.401447	0.430206	0.621813	1.30612	0.050287	0.050697	0.050864	0.236285	11.2605	4.08606	0	3.04452	3.21888	0.192837	0.261761	0.109013	0.150384
000007.SZ	2013	*ST全新	1.5	1	7	SZSE Main Board	-0.122928	-0.0483788	0	0.00164649	0.0721218	20.304	0.462754	0.026024	0.057937	0.658407	0.0878504	0.296227	1.38619	1.32679	0.293319	0.0523667	0.0274851	0.125219	-0.314446	-0.167369	0	2.07944	0.375	0	0.174079	0.373243	0.427358	0.481648	0.621813	1.45497	0.050287	0.051934	0.052587	0.205101	9.07527	4.47149	0	3.09104	3.2581	0.0392621	0.327582	0.108693	0.208957
000008.SZ	2014	神州高铁	1	2	8	SZSE Main Board	-2.6925	-1.13904	0	0.0269505	0.111076	20.3288	0.112276	0.011942	0.013368	0.44739	0.0252828	0.472349	3.13023	3.01432	0.101922	0.00878347	0.0128945	0.455509	0.008977	0.075647	0	1.94591	0.428571	0	0.514804	0.602412	0.632008	0.665961	0.122191	0.227667	0.26959	0.270096	0.270327	0.100503	11.2084	5.39697	0	3.13549	3.2581	-0.146656	0.129094		0.311002
000008.SZ	2015	神州高铁	1.5	3	8	SZSE Main Board	-0.185097	-0.390356	0	0.0299083	0.11118	22.0012	0.189809	0.089088	0.108321	0.474828	0.146639	0.607535	2.61747	2.12832	-0.0201881	0.206999	0.0860658	0.119261	3.216	4.32523	0	1.94591	0.428571	0	0.282176	0.412354	0.475291	0.597158	0.339144	0.684378	0.08997	0.091951	0.094962	0.126461	9.76015	2.88737	0	3.17805	3.29584	0.490789	0.0943689	0.127967	0.236315
000008.SZ	2016	神州高铁	1.6667	3	8	SZSE Main Board	0.912758	0.425422	1	-0.00335252	0.054919	22.8265	0.246583	0.09006	0.116852	0.527716	0.282804	0.318453	2.24524	1.94858	-0.00685084	0.203377	0.0712086	0.0223164	0.448569	1.28249	0	1.94591	0.428571	0	0.124596	0.242991	0.297009	0.404339	0.550237	1.38378	0.022708	0.024167	0.026503	0.312928	4.2415	2.29995	0	3.21888	3.3322	-0.606107	0.468515	0.0894329	0.207211
000008.SZ	2017	神州高铁	1.5556	3	8	SZSE Main Board	-0.148266	-0.355515	0	-0.000812627	0.0283581	23.0915	0.326949	0.094283	0.13318	0.488964	0.381654	0.247039	1.89028	1.68609	-0.00495949	0.233441	0.065573	0.0229524	0.242497	0.303401	0	1.94591	0.428571	0	0.124187	0.242737	0.319365	0.433944	0.550237	1.57165	0.022614	0.025808	0.028479	0.433015	3.4307	2.16656	0	3.2581	3.3673	-0.129562	0.507771	0.0822524	0.199996
000008.SZ	2019	神州高铁	1.8333	3	8	SZSE Main Board	-0.168382	0.259056	0	-0.000294596	0.0451627	23.2119	0.370962	0.04064	0.061065	0.486367	0.142049	0.286096	1.6132	1.40476	0.000441634	0.300334	0.0709968	0.0368488	0.255465	0.150786	0	2.19722	0.333333	0	0.22923	0.410182	0.434457	0.479013	0.549058	0.895289	0.071423	0.071718	0.072129	1.1932	1.33232	1.19754	1	3.3322	3.43399	0.083153	0.452802	0.0553562	0.136936
000008.SZ	2020	神州高铁	1	3	8	SZSE Main Board	-0.165046	-0.29941	0	-0.00615367	0.0357604	23.2749	0.480167	-0.071722	-0.125232	0.379026	-0.465169	0.154186	1.34724	1.11098	0.0405384	0.232047	0.084451	0.0351186	-0.404524	0.065072	1	2.19722	0.333333	0	0.256192	0.423375	0.448635	0.478704	0.49128	0.751167	0.083183	0.083508	0.083697	1.81621	1.05918	1.02948	1	3.3673	3.46574	-0.0501784	0.446257	0.0413194	0.184954
000009.SZ	2011	中国宝安	1.6667	2	9	SZSE Main Board	0.586001	0.30282	0	-0.00542037	0.0779712	23.1901	0.650402	0.034886	0.097123	0.365848	0.0935822	0.372783	1.83717	0.663871	-0.0702688	0.0436024	0.475386	0.0838462	0.263767	0.175665	0	2.19722	0.333333	1	0.119568	0.222047	0.259158	0.321615	0.521159	1.16745	0.019793	0.020529	0.021313	0.99129	2.88556	1.65235	0	3.04452	3.09104	0.0389642	0.382339	0.000167566	0.103504
000009.SZ	2012	中国宝安	2	3	9	SZSE Main Board	-0.747911	-0.176226	0	-0.00224761	0.0642753	23.3013	0.643669	0.024626	0.069734	0.354128	0.0763559	0.322522	1.45045	0.612086	0.026628	0.044533	0.422404	0.0889448	-0.010003	0.117575	0	2.07944	0.375	1	0.123429	0.214526	0.243327	0.291244	0.504872	0.971392	0.019946	0.020361	0.020828	1.37221	2.04515	1.36857	0	3.09104	3.13549	-0.121092	0.31664	0.000151459	0.122069
000009.SZ	2013	中国宝安	1	3	9	SZSE Main Board	-0.94744	-0.929883	0	0.00532856	0.0500135	23.3342	0.628798	0.033166	0.091145	0.357836	0.106895	0.310272	1.30167	0.517528	0.00590807	0.0585527	0.416485	0.116107	0.032409	0.033442	0	2.07944	0.375	1	0.123429	0.226495	0.245917	0.276467	0.504872	0.992376	0.020779	0.020968	0.021161	1.14831	2.346	1.49447	0	3.13549	3.17805	0.0168821	0.29205	0.000151459	0.124445
000009.SZ	2014	中国宝安	1	3	9	SZSE Main Board	-2.82974	-1.33869	0	0.014151	0.0712086	23.4128	0.628934	0.033352	0.089865	0.321071	0.109602	0.304297	1.64976	0.651745	0.0322322	0.0525196	0.416864	0.112365	0.037654	0.081818	0	1.94591	0.428571	1	0.123429	0.203563	0.21818	0.241614	0.504872	0.767656	0.019435	0.019549	0.01966	0.755432	3.56741	1.94283	0	3.17805	3.21888	0.0435806	0.258866	0.000151459	0.10311
000009.SZ	2015	中国宝安	1	3	9	SZSE Main Board	-0.978905	-0.440821	0	0.0123697	0.102951	23.6199	0.638202	0.058826	0.160746	0.334472	0.198526	0.296312	1.5208	0.767047	0.000694846	0.0550528	0.342964	0.12435	0.128465	0.230107	0	1.94591	0.428571	1	0.119113	0.184753	0.202319	0.233735	0.467902	0.698547	0.017392	0.017546	0.017748	0.633482	4.36315	2.13849	0	3.21888	3.2581	0.460116	0.217726	0.000841878	0.107344
000009.SZ	2016	中国宝安	2	3	9	SZSE Main Board	-0.580891	-0.55426	0	-0.00326608	0.0566372	23.797	0.623791	0.021113	0.057118	0.306634	0.065424	0.32271	1.41374	0.632769	-0.000562443	0.0660966	0.360225	0.138208	0.317839	0.193718	0	2.19722	0.333333	1	0.119113	0.183492	0.196374	0.214185	0.467902	0.648636	0.017369	0.017452	0.017517	0.971066	2.7373	1.64468	0	3.2581	3.29584	-0.205125	0.198185	0.00102232	0.116168
000009.SZ	2017	中国宝安	2	3	9	SZSE Main Board	-0.242383	-0.0948309	0	-0.00627343	0.037964	24.0231	0.633121	0.013266	0.035756	0.337151	0.0460236	0.288248	1.64165	0.826643	0.0144196	0.0761605	0.333569	0.137033	0.095413	0.253737	0	2.19722	0.333333	1	0.119113	0.183492	0.196534	0.218244	0.467902	0.649979	0.017369	0.017454	0.017553	1.74452	1.56243	1.20351	0	3.29584	3.3322	-0.466631	0.196287	0.00123168	0.131152
000009.SZ	2019	中国宝安	2	3	9	SZSE Main Board	-2.63665	-1.06553	0	0.0132089	0.0755789	24.1314	0.645559	0.023705	0.067289	0.351089	0.0595759	0.397896	1.60016	0.856968	0.0442812	0.0639757	0.302803	0.154364	0.019903	0.012061	0	2.07944	0.375	1	0.119113	0.224374	0.245187	0.278513	0.467902	1.05844	0.019747	0.01997	0.020202	1.89221	1.49103	1.17165	0	3.3673	3.4012	0.131939	0.216282	0.00123168	0.0606866
000009.SZ	2020	中国宝安	1	4	9	SZSE Main Board	1.41015	0.596166	1	0.00633237	0.0722545	24.1845	0.584217	0.034406	0.089233	0.341093	0.100793	0.341354	1.83201	1.09341	0.0205653	0.0620308	0.267891	0.144388	-0.113391	0.054512	0	2.19722	0.333333	1	0.099727	0.204988	0.273742	0.310064	0.558847	1.74491	0.015505	0.018296	0.01859	1.64028	1.46628	1.19178	0	3.4012	3.43399	0.436573	0.266937	0.00147344	0.0763226
000009.SZ	2021	中国宝安	1.5	3	9	SZSE Main Board	-0.751795	-0.677862	0	0.0171747	0.101052	24.3362	0.577624	0.051041	0.121721	0.287401	0.100216	0.509313	1.54789	0.890547	-0.00753301	0.0908207	0.273535	0.132939	0.656944	0.163752	0	2.07944	0.375	1	0.136359	0.248786	0.286315	0.316979	0.473149	1.09971	0.025052	0.025961	0.026157	0.996108	2.37681	1.57527	0	3.43399	3.46574	0.000459015	0.387313	0.00147344	0.0626811
000010.SZ	2016	美丽生态	1	1	10	SZSE Main Board	-0.319023	-0.340604	0	-0.00329524	0.0663006	22.3029	0.544721	0.007765	0.017729	0.275515	0.036957	0.210119	1.39522	0.566797	-0.0166917	0.0812231	0.370824	0.0143739	0.100431	-0.059838	0	2.3979	0.363636	0	0.215111	0.294484	0.355697	0.443358	0.193304	0.653551	0.04943	0.051324	0.052903	0.769791	2.85331	1.41983	0	3.09104	3.3673	-0.665233	0.257469	0.00229393	0.111452
000011.SZ	2011	深物业A	3	3	11	SZSE Main Board	-0.539704	-0.748506	0	0.00105984	0.0794152	21.9759	0.676791	0.080295	0.256671	0.600172	0.182782	0.439292	1.26244	0.451986	-0.103288	0.0201541	0.518627	0.0185768	0.418244	0.20126	0	2.19722	0.333333	0	0.543148	0.647252	0.654925	0.664707	0.174798	0.205795	0.304107	0.304137	0.304159	1.07347	3.25097	1.19535	1	2.99573	3.3673	0.395686	0.0559333	0	0.0655226
000012.SZ	2011	南玻A	1.871	3	12	SZSE Main Board	0.17566	0.00812275	0	-0.0132455	0.0546489	23.4499	0.521906	0.096394	0.190189	0.315107	0.161717	0.596067	0.649313	0.543207	0.110496	0.0206267	0.0313922	0.617201	0.068026	0.22549	0	2.19722	0.333333	1	0.036211	0.100363	0.118937	0.148319	0.901144	2.28455	0.00337	0.003542	0.003716	1.28436	2.57422	1.50239	0	2.99573	3.3322	-0.225513	0.274511	0.00657436	0.0740195
000012.SZ	2012	南玻A	1.6818	3	12	SZSE Main Board	-0.202771	-0.159462	0	-0.00025248	0.0499984	23.386	0.493004	0.024972	0.050748	0.234268	0.0528722	0.472317	0.424369	0.333689	0.120384	0.0193093	0.0256207	0.656986	-0.154324	-0.061878	0	2.19722	0.333333	1	0.03622	0.100388	0.121532	0.156674	0.901144	2.35538	0.003371	0.003601	0.003853	1.32369	2.35568	1.47448	0	3.04452	3.3673	-0.11137	0.36209	0.00585285	0.0753335
000012.SZ	2013	南玻A	1.7273	4	12	SZSE Main Board	-0.332041	-0.289778	0	0.00152779	0.0559572	23.4366	0.442868	0.110232	0.206931	0.288667	0.209627	0.525846	0.592974	0.496306	0.112665	0.00904781	0.0251136	0.529213	0.105719	0.051832	0	2.19722	0.333333	1	0.03622	0.094924	0.1169	0.147998	0.825491	2.2275	0.003036	0.003281	0.003478	1.41111	2.01088	1.39645	0	3.09104	3.4012	0.147354	0.269822	0.00623864	0.0868036
000012.SZ	2014	南玻A	1.7647	4	12	SZSE Main Board	-0.0680276	-0.506854	0	0.00292392	0.0314034	23.4501	0.442985	0.056255	0.100983	0.244344	0.121236	0.464015	0.265377	0.197189	0.0920062	0.0208235	0.0255589	0.644522	-0.089127	0.01363	0	2.19722	0.333333	0	0.03622	0.092105	0.10753	0.127074	0.825491	1.9688	0.002881	0.003	0.003079	1.3096	2.16708	1.42854	0	3.13549	3.43399	-0.0790251	0.193957	0.00646337	0.0848565
000012.SZ	2015	南玻A	1.6	4	12	SZSE Main Board	-0.683827	-0.897175	0	0.0128459	0.0865036	23.4742	0.511696	0.035597	0.067211	0.216138	0.0737102	0.482933	0.447401	0.380623	0.0697975	0.02893	0.0223812	0.651438	0.054849	0.02439	0	1.60944	0.6	0	0.110803	0.186248	0.234468	0.309722	0.354007	1.11608	0.015128	0.016332	0.017509	0.893408	3.62381	1.91822	0	3.17805	3.46574	0.330752	0.465573	0.00557639	0.0905273
000012.SZ	2016	南玻A	1.5	3	12	SZSE Main Board	-1.41219	-0.949042	0	-0.00075648	0.0625116	23.5651	0.525907	0.049284	0.101942	0.268759	0.0896166	0.549943	0.380342	0.311648	0.130686	0.0366241	0.0278641	0.668227	0.207673	0.095141	0	1.94591	0.428571	1	0.154479	0.2224	0.263034	0.321285	0.253923	0.702717	0.026226	0.027054	0.027782	1.15175	2.89504	1.63129	0	3.21888	3.49651	-0.212047	0.468553	0	0.0854225
000012.SZ	2017	南玻A	1.25	2	12	SZSE Main Board	-0.516963	-0.541711	0	-0.00222514	0.0350655	23.6955	0.55057	0.04518	0.098012	0.244778	0.0761656	0.593177	0.661976	0.569981	0.126104	0.0326715	0.0351111	0.590774	0.212313	0.139279	0	2.19722	0.333333	0	0.148415	0.21367	0.252709	0.297083	0.253923	0.702719	0.024207	0.024972	0.025405	1.43845	2.39088	1.40204	0	3.2581	3.52636	-0.176006	0.441303	0.00424319	0.0845019
000012.SZ	2018	南玻A	1.5	3	12	SZSE Main Board	0.0387846	-0.249408	0	-0.0107405	0.0440419	23.6737	0.505634	0.024436	0.051808	0.234636	0.0445061	0.549039	0.795466	0.698595	0.111455	0.0309839	0.0313975	0.519552	-0.024766	-0.021539	0	2.07944	0.375	0	0.148078	0.213184	0.252135	0.295642	0.253923	0.702717	0.024097	0.024858	0.025279	2.58283	1.20901	1.0042	0	3.29584	3.55535	-0.177169	0.440731	0.00602869	0.0689178
000012.SZ	2019	南玻A	1.5	3	12	SZSE Main Board	-1.38274	-0.673601	0	0.00737198	0.0442175	23.6248	0.457957	0.030037	0.058029	0.260589	0.0535159	0.56127	0.741464	0.614216	0.130707	0.0356943	0.04463	0.537493	-0.013001	-0.047765	0	2.07944	0.375	0	0.150051	0.216024	0.255494	0.311452	0.253923	0.702714	0.024744	0.025525	0.02616	1.81755	1.57773	1.13886	0	3.3322	3.58352	0.0221486	0.473946	0.00332847	0.0575429
000012.SZ	2020	南玻A	1.5	3	12	SZSE Main Board	-0.565952	-0.277631	0	0.00984921	0.0667706	23.6071	0.406367	0.045003	0.079286	0.302381	0.0760879	0.591465	1.21491	1.00147	0.152694	0.0381072	0.045583	0.511418	0.019025	-0.017489	0	2.19722	0.333333	0	0.151883	0.218663	0.267205	0.326862	0.253923	0.759282	0.025352	0.02655	0.02735	1.23547	2.1347	1.37167	0	3.3673	3.61092	0.34317	0.476447	0.00192442	0.0625022
000012.SZ	2021	南玻A	1.3846	3	12	SZSE Main Board	-0.537393	-0.289309	0	0.00912919	0.083412	23.716	0.404872	0.082557	0.138887	0.350689	0.114553	0.720688	1.66399	1.37539	0.195698	0.0366374	0.0548566	0.429628	0.277173	0.114995	0	2.19722	0.333333	0	0.151883	0.218663	0.266951	0.330807	0.253923	0.757609	0.025352	0.026536	0.027414	1.02379	2.56959	1.53167	0	3.4012	3.63759	0.0565412	0.574471	0.00152799	0.0552208
000014.SZ	2011	沙河股份	2.5	3	14	SZSE Main Board	0.00630806	-0.0285571	0	-0.0113035	0.0417207	21.3096	0.663812	0.038165	0.111051	0.547102	0.161648	0.236097	2.5092	0.412952	-0.145974	0.00334929	0.749757	0.0159309	-0.456148	0.130557	0	2.19722	0.333333	0	0.320227	0.352453	0.377352	0.415601	0.0596737	0.178389	0.103082	0.103392	0.103709	1.81848	1.63572	1.21372	1	2.99573	2.99573	-0.289405	0.389052	0	0.165274
000014.SZ	2015	沙河股份	1	3	14	SZSE Main Board	0.413922	-0.0548715	1	0.0177037	0.126839	21.4982	0.643892	0.024238	0.071391	0.425992	0.129257	0.187515	2.74175	0.236043	0.0183802	0.00214034	0.834166	0.00947291	-0.192651	-0.029605	0	2.19722	0.333333	0	0.320227	0.447188	0.465059	0.494235	0.359492	0.452279	0.115938	0.116098	0.116275	0.471759	5.95248	2.76362	1	3.17805	3.17805	0.534926	0.477202	1.14028e-05	0.15447
000016.SZ	2011	深康佳A	3.1429	4	16	SZSE Main Board	-0.566099	-0.533236	0	-0.00700702	0.0440893	23.551	0.749408	0.001449	0.005716	0.164319	0.00149093	0.97189	1.17333	0.9354	-0.0810629	0.111971	0.167368	0.105241	-0.052236	0.026693	0	1.94591	0.428571	1	0.19	0.259469	0.280537	0.299123	0.250219	0.476511	0.038841	0.039064	0.039139	6.70195	0.898015	0.936678	1	2.99573	3.46574	-0.386833	0.0918357	0	0.0358565
000016.SZ	2012	深康佳A	2.6667	4	16	SZSE Main Board	-0.823207	-0.510021	0	0.000855216	0.0407741	23.5304	0.743593	0.002715	0.010712	0.179943	0.00247786	1.0958	1.13153	0.78627	-0.0216897	0.119279	0.245086	0.11398	0.130737	-0.02032	0	1.94591	0.428571	0	0.19	0.260791	0.275037	0.29048	0.257175	0.447563	0.038968	0.039084	0.039135	6.56576	0.895854	0.945777	1	3.04452	3.49651	-0.11777	0.0624159	0	0.0357542
000016.SZ	2013	深康佳A	2.8333	4	16	SZSE Main Board	-0.692016	-0.584928	0	0.00459085	0.0375086	23.4797	0.728132	0.003705	0.014036	0.167231	0.00299119	1.23857	1.10712	0.78991	0.14503	0.15632	0.227568	0.121227	0.091007	-0.049486	0	1.94591	0.428571	0	0.19	0.260855	0.28263	0.304167	0.257513	0.487526	0.038975	0.039214	0.039308	5.10909	1.0858	0.975934	1	3.09104	3.52636	0.118726	0.0649719	0	0.033708
000016.SZ	2014	深康佳A	3	4	16	SZSE Main Board	0.48757	0.433465	0	0.00958728	0.0496792	23.5434	0.743884	0.003722	0.014111	0.138479	0.00311606	1.19443	1.13721	0.79222	-0.0381651	0.134647	0.232693	0.106303	-0.029153	0.065811	0	1.94591	0.428571	0	0.217508	0.278086	0.310926	0.370227	0.177696	0.429492	0.049284	0.049839	0.050546	3.50901	1.67815	1.06357	1	3.13549	3.55535	0.112824	0.218038	0	0.035366
000016.SZ	2016	深康佳A	2	4	16	SZSE Main Board	-0.553113	-0.67884	0	-0.00666717	0.0688253	23.5707	0.807546	0.005854	0.028832	0.137	0.0045408	1.28911	0.98231	0.668192	-0.0563782	0.133848	0.248645	0.0912816	0.103515	0.210012	0	1.94591	0.428571	1	0.217508	0.316459	0.361664	0.405256	0.347693	0.662762	0.053573	0.054596	0.054985	2.39467	3.27251	1.34468	1	3.21888	3.61092	-0.785764	0.352381	0	0.029931
000016.SZ	2017	深康佳A	3	3	16	SZSE Main Board	-0.897815	-0.708784	0	0.00680741	0.046162	23.8828	0.652011	0.249343	0.883385	0.110119	0.162895	1.5307	1.25679	0.94475	-0.183128	0.146149	0.199092	0.0673708	0.538363	0.366269	0	1.94591	0.428571	0	0.217508	0.31641	0.361077	0.416059	0.347693	0.660063	0.053571	0.054568	0.055257	2.43492	1.77992	1.15252	1	3.2581	3.63759	-0.244055	0.340841	1.07976e-05	0.0249046
000016.SZ	2018	深康佳A	2	3	16	SZSE Main Board	-0.414463	-0.511566	0	-0.00963237	0.0628854	24.2193	0.713465	0.02365	0.075766	0.0628525	0.0144952	1.63154	0.963285	0.721283	-0.0979178	0.135154	0.166366	0.0730702	0.477109	0.40012	0	1.94591	0.428571	1	0.217508	0.316447	0.360885	0.404475	0.347693	0.65918	0.053572	0.05456	0.054944	6.37643	0.825462	0.918139	1	3.29584	3.66356	-0.0328191	0.355262	1.07976e-05	0.0139158
000016.SZ	2019	深康佳A	1	2	16	SZSE Main Board	-0.883085	-0.51487	0	0.00764067	0.0545924	24.4748	0.766908	0.008864	0.034569	0.0540815	0.00607659	1.45872	1.14797	0.907813	-0.036254	0.103698	0.124886	0.0601418	0.194948	0.291098	0	1.94591	0.428571	1	0.217508	0.316447	0.360885	0.403791	0.347693	0.65918	0.053572	0.05456	0.054932	6.10381	1.06004	0.972553	1	3.3322	3.68888	0.0942835	0.354935	1.07976e-05	0.0155396
000019.SZ	2012	深粮控股	3	3	19	SZSE Main Board	-0.109227	-0.000888842	0	0.00358726	0.0591075	20.9246	0.177289	0.064827	0.078125	0.171564	0.238308	0.272031	3.53008	2.55266	-0.0396032	0.0861842	0.166364	0.130842	-0.023379	0.151634	0	2.19722	0.333333	0	0.190893	0.450468	0.511124	0.581334	0.838153	1.67754	0.071955	0.07385	0.075048	0.646227	2.09962	1.74472	1	3.04452	3.04452	-0.20403	0.549693	0	0.204618
000020.SZ	2016	深华发A	3	1	20	SZSE Main Board	-0.371407	-0.244775	0	-0.00403138	0.0617273	20.2652	0.494528	0.006107	0.017227	0.136362	0.00881459	0.692789	1.12753	0.976315	-0.0295558	0.221049	0.0741568	0.128929	0.239685	-0.452397	0	1.79176	0.5	1	0.411391	0.514758	0.53964	0.555805	0.142239	0.311745	0.174678	0.175071	0.175128	0.155925	19.8311	7.9148	0	3.21888	3.21888	-1.52655	0.643473	0	0.0811759
000021.SZ	2011	深科技	1.75	3	21	SZSE Main Board	-0.267079	-0.441109	0	-0.0145646	0.0489302	23.059	0.582013	0.025894	0.050038	0.0273302	0.0118163	2.19139	1.26663	1.13066	0.0164534	0.144152	0.0785916	0.143165	-0.103081	0.550543	0	2.19722	0.333333	0	0.496362	0.584394	0.594587	0.606494	0.162864	0.19789	0.252962	0.253014	0.253044	1.52732	1.56642	1.23651	1	2.89037	2.94444	-0.221901	0.622998	0.00139786	0.0160305
000021.SZ	2012	深科技	1.5	3	21	SZSE Main Board	0.227966	0.18826	0	-0.000534686	0.0395562	23.0438	0.59178	0.000824	0.001994	0.0253631	0.00051539	1.59854	1.24513	1.12188	0.028272	0.137228	0.0725933	0.123528	-0.119743	-0.015033	0	2.19722	0.333333	0	0.496362	0.584304	0.596126	0.613402	0.162864	0.20099	0.252961	0.253032	0.253097	1.63851	1.49505	1.20187	1	2.94444	2.99573	-0.0369898	0.622168	0.0014604	0.0186443
000021.SZ	2013	深科技	1.3333	3	21	SZSE Main Board	-0.935716	-0.436735	0	0.00387487	0.0579893	23.3426	0.638573	0.013291	0.034851	0.02358	0.0105638	1.25812	1.25557	1.19498	0.0326994	0.133841	0.0385404	0.0892309	-0.082928	0.348204	0	2.19722	0.333333	0	0.445088	0.544797	0.578016	0.621683	0.162864	0.298656	0.204099	0.204717	0.205125	1.76701	1.56582	1.18318	1	2.99573	3.04452	0.101139	0.597402	0.00130954	0.0236764
000021.SZ	2014	深科技	1.6667	4	21	SZSE Main Board	-0.0854784	-0.0408891	0	0.00699115	0.0457787	23.394	0.649905	0.011396	0.032047	0.031881	0.00976372	1.16721	1.23832	1.16393	-0.00685736	0.153276	0.0481939	0.0968815	0.093396	0.052735	0	2.19722	0.333333	0	0.445088	0.539928	0.55552	0.570956	0.162864	0.248113	0.203857	0.203983	0.204041	1.36794	2.08808	1.38056	1	3.04452	3.09104	0.0808013	0.570234	0.00130954	0.0203263
000021.SZ	2015	深科技	1	4	21	SZSE Main Board	-1.02142	-0.199096	0	0.0178245	0.124823	23.3861	0.636919	0.012551	0.0352	0.0432953	0.0117603	1.06724	1.16549	1.07303	0.0342082	0.113205	0.0580045	0.147513	-0.06582	-0.007813	0	2.19722	0.333333	0	0.445088	0.539928	0.553144	0.571301	0.162864	0.242774	0.203857	0.20395	0.204019	0.808048	3.40847	1.87361	1	3.09104	3.13549	0.347353	0.578133	0.00130954	0.0262156
000021.SZ	2016	深科技	1	3	21	SZSE Main Board	-0.782979	-1.06473	0	-0.00263032	0.0656603	23.1843	0.547908	0.017175	0.042605	0.0567194	0.0148476	1.15673	1.16735	1.00353	0.0304282	0.191347	0.087043	0.216667	-0.01905	-0.182747	0	2.19722	0.333333	0	0.445088	0.536351	0.544289	0.556565	0.162864	0.22288	0.20371	0.203743	0.203773	0.844558	2.61905	1.73124	1	3.13549	3.17805	-0.265967	0.559163	0.00130528	0.0330371
000021.SZ	2017	深科技	1.5	3	21	SZSE Main Board	-0.308626	-0.521086	0	0.00134261	0.0352357	23.5326	0.642835	0.040534	0.102243	0.0639778	0.0403874	1.00363	1.07806	0.919559	0.0433551	0.0979516	0.0992859	0.146887	-0.05703	0.416656	0	2.19722	0.333333	0	0.445088	0.532298	0.543298	0.556273	0.162864	0.220653	0.203575	0.203639	0.203675	1.15956	2.41456	1.50459	1	3.17805	3.21888	-0.167156	0.544298	0.00168318	0.0358673
000021.SZ	2018	深科技	1	3	21	SZSE Main Board	0.0254492	0.00581712	0	-0.00814782	0.0626462	23.4957	0.576803	0.034689	0.089045	0.0470064	0.0352015	0.985449	1.11946	0.875781	0.0263034	0.0963752	0.137243	0.16049	0.130278	-0.036306	0	2.19722	0.333333	0	0.445088	0.52975	0.546246	0.557223	0.162864	0.227276	0.203506	0.203659	0.203684	1.89094	1.24963	1.1055	1	3.21888	3.2581	0.0802772	0.549814	0.0016424	0.0257474
000021.SZ	2020	深科技	1.25	4	21	SZSE Main Board	-1.09149	-0.818183	0	0.0126612	0.0925551	23.7976	0.629761	0.04755	0.126136	0.113299	0.0636783	0.746719	1.2359	1.02821	0.144328	0.135283	0.109424	0.154899	0.131839	0.172395	0	2.07944	0.375	0	0.366053	0.470405	0.48826	0.503614	0.198028	0.333851	0.140265	0.140471	0.140519	0.773532	3.49173	1.92216	1	3.29584	3.3322	0.142018	0.481812	0.000493171	0.0316537
000021.SZ	2021	深科技	1.125	4	21	SZSE Main Board	-0.578316	-0.34181	0	-0.0022056	0.0483231	24.0209	0.575808	0.034265	0.085616	0.0964273	0.0505853	0.677365	1.15487	0.909609	0.0320754	0.102484	0.131077	0.15746	0.101623	0.25026	0	2.19722	0.333333	0	0.3451	0.427596	0.448646	0.468444	0.198028	0.300046	0.123965	0.124198	0.124281	1.09422	2.15442	1.48952	1	3.3322	3.3673	-0.477701	0.475618	0.000477758	0.0380963
000023.SZ	2015	ST深天	1	3	23	SZSE Main Board	0.181092	0.592044	0	0.0283733	0.120893	21.1717	0.714821	0.017523	0.061149	0.180151	0.0256637	0.682796	1.264	0.834017	0.0188214	0.441236	0.305417	0.0756032	-0.049939	0.062323	0	2.19722	0.333333	0	0.151345	0.407884	0.426447	0.460047	0.990786	1.81771	0.056751	0.056923	0.057151	0.369637			0	3.13549	3.46574	0.636807	0.447462	0	0.0841918
000023.SZ	2016	ST深天	1	3	23	SZSE Main Board	0.0104886	0.125589	0	0.00359994	0.0703561	21.138	0.699066	0.010279	0.03509	0.129775	0.0156724	0.655854	1.379	0.981015	0.046891	0.424338	0.260363	0.0594836	-0.026829	-0.033145	0	2.19722	0.333333	0	0.151345	0.40536	0.459301	0.549812	0.990786	2.03479	0.056219	0.057676	0.059365	0.343436	9.67569	3.61081	0	3.17805	3.49651	-0.196429	0.552658	0	0.0625528
000025.SZ	2015	特力A	2	2	25	SZSE Main Board	-0.635793	-0.815743	0	0.061536	0.205191	20.8791	0.248214	0.043279	0.079077	0.282275	0.140712	0.307573	1.36986	1.3083	0.0690381	0.000480933	0.0138203	0.116871	-0.346807	0.449376	0	2.19722	0.333333	0	0.510864	0.753642	0.758284	0.765151	0.467508	0.484317	0.318038	0.318049	0.318059	0.0514343	28.3819	13.8027	1	3.13549	3.13549	0.618593	0.732274	0	0.108261
000026.SZ	2011	飞亚达	1.4615	3	26	SZSE Main Board	-0.61018	-0.246892	0	0.0022369	0.0540984	21.7865	0.518694	0.059734	0.118792	0.352236	0.062185	0.960579	1.5336	0.396068	-0.14141	0.0928597	0.566655	0.056167	0.438185	0.188479	0	2.19722	0.333333	0	0.414946	0.480953	0.521346	0.598537	0.0915466	0.256419	0.174408	0.175227	0.176431	0.710503	3.69165	1.48763	1	2.94444	2.94444	-0.203892	0.620294	0.00016883	0.0766608
000026.SZ	2012	飞亚达	1.8667	3	26	SZSE Main Board	1.16793	0.295106	1	-0.00801275	0.052769	21.9253	0.564416	0.03621	0.080384	0.344461	0.0382478	0.94671	1.36483	0.334477	0.0137812	0.0929183	0.566095	0.0955287	0.180749	0.148833	0	2.19722	0.333333	0	0.414946	0.461484	0.486451	0.542336	0.0670035	0.172324	0.173304	0.173616	0.174242	1.33328	2.17378	1.23596	1	2.99573	2.99573	0.00470266	0.356098	0.00016883	0.0639574
000026.SZ	2013	飞亚达	1.7333	3	26	SZSE Main Board	-0.418307	-0.375943	0	2.33269e-05	0.0466989	21.9927	0.56759	0.037797	0.087101	0.358748	0.0419285	0.901463	1.85161	0.383115	0.0222124	0.0911729	0.596662	0.0862362	0.026301	0.069719	0	2.07944	0.375	0	0.414946	0.453723	0.475291	0.511965	0.0490877	0.145429	0.172934	0.173166	0.173458	1.52715	1.91174	1.34069	1	3.04452	3.04452	0.287061	0.574409	0.00016883	0.0600278
000026.SZ	2014	飞亚达	1.6364	3	26	SZSE Main Board	0.668789	0.328761	1	0.00717664	0.039479	22.0201	0.552603	0.040492	0.092025	0.373208	0.0445689	0.908515	1.83085	0.387516	0.0790615	0.0960355	0.583357	0.0885052	0.056274	0.027841	0	2.19722	0.333333	0	0.414946	0.436202	0.450892	0.474893	0.0298455	0.0866281	0.172412	0.172521	0.172643	1.13046	2.49608	1.56319	1	3.09104	3.09104	-0.375432	0.573602	0.00016883	0.0635885
000026.SZ	2015	飞亚达	1.8333	3	26	SZSE Main Board	-0.349277	-0.141038	0	0.0157768	0.114287	22.1694	0.457733	0.03088	0.061962	0.389818	0.0385946	0.800105	2.17301	0.728505	0.0933053	0.0717564	0.492784	0.0852385	-0.03537	0.160996	0	2.19722	0.333333	0	0.414946	0.432177	0.441168	0.456718	0.0255115	0.0631938	0.172336	0.172377	0.172426	0.833311	3.12079	1.80954	1	3.13549	3.13549	0.448328	0.548361	0.000151138	0.0626393
000026.SZ	2016	飞亚达	1.875	3	26	SZSE Main Board	-0.584257	-0.55016	0	-0.00098354	0.0695255	22.1108	0.406989	0.026752	0.047191	0.407852	0.036867	0.725647	1.87429	0.550541	0.1138	0.076574	0.498664	0.152614	-0.053233	-0.056932	0	2.19722	0.333333	0	0.371463	0.4114	0.433397	0.463627	0.0557945	0.16673	0.138783	0.139025	0.139233	0.818625	2.53092	1.66699	1	3.17805	3.17805	-0.231495	0.553723	0.000151138	0.0672289
000026.SZ	2017	飞亚达	1.4167	3	26	SZSE Main Board	0.0953717	0.305217	0	-0.00265127	0.039135	21.9986	0.310582	0.037606	0.058897	0.406227	0.0426254	0.882254	2.36628	0.591956	0.157818	0.0911379	0.508557	0.146293	0.117555	-0.106147	0	2.19722	0.333333	0	0.371463	0.413822	0.446066	0.490672	0.0578098	0.200836	0.138882	0.139444	0.139861	0.87782	2.03019	1.5725	1	3.21888	3.21888	-0.188671	0.578171	0.00115637	0.0717445
000026.SZ	2018	飞亚达	1.375	4	26	SZSE Main Board	-0.117827	-0.347092	0	-0.00754441	0.0391559	22.0041	0.286011	0.051211	0.072978	0.413663	0.054062	0.947269	2.40657	0.661535	0.0921267	0.102938	0.495127	0.118246	0.016331	0.00556	0	2.19722	0.333333	0	0.371463	0.442331	0.489574	0.525087	0.112832	0.317962	0.14058	0.141701	0.142015	1.38278	1.24446	1.10404	1	3.2581	3.2581	-0.224378	0.533238	0.00115637	0.064451
000026.SZ	2019	飞亚达	1.6667	4	26	SZSE Main Board	-3.01341	-0.661088	1	0.0113398	0.0799753	22.0479	0.294179	0.058666	0.08265	0.401436	0.0582875	1.00649	2.42357	0.775837	0.118274	0.105684	0.480951	0.096784	0.089329	0.04479	0	2.19722	0.333333	0	0.36792	0.406086	0.413096	0.423872	0.0921812	0.122788	0.136534	0.136558	0.136582	0.938577	1.85061	1.4759	1	3.29584	3.29584	0.245069	0.468199	0.00253074	0.0649585
000026.SZ	2020	飞亚达	1.1818	4	26	SZSE Main Board	-1.35163	-0.784191	0	0.00453887	0.0874067	22.1142	0.303269	0.075613	0.107846	0.378045	0.0693122	1.09091	2.44402	0.845786	0.0941124	0.118346	0.480696	0.087773	0.145572	0.068544	0	2.19722	0.333333	0	0.380706	0.410427	0.426276	0.447068	0.0458495	0.119699	0.145393	0.145531	0.145618	0.973474	1.74756	1.41871	1	3.3322	3.3322	0.233285	0.587233	0.00261869	0.0604602
000026.SZ	2021	飞亚达	1.0909	4	26	SZSE Main Board	0.518245	0.469276	0	0.00214894	0.0431547	22.1368	0.266957	0.095423	0.133441	0.373413	0.0739664	1.29008	2.78208	0.782717	0.133132	0.094606	0.498749	0.0850234	0.235727	0.02286	0	2.19722	0.333333	0	0.38253	0.41168	0.42308	0.43798	0.0474906	0.106005	0.14678	0.146845	0.146892	0.942295	1.67551	1.40167	1	3.3673	3.3673	-0.213258	0.516007	0.00380246	0.0498932
000027.SZ	2011	深圳能源	2	4	27	SZSE Main Board	-0.491297	-0.217406	0	-0.00564365	0.0291939	24.1735	0.462982	0.039051	0.070965	0.136714	0.0822164	0.474983	1.05764	0.913963	0.100823	0.0601908	0.03982	0.452824	0.15422	0.083905	0	2.19722	0.333333	0	0.6374	0.732856	0.741663	0.75556	0.142462	0.163575	0.414546	0.414585	0.414626	1.95438	0.952799	0.974652	1	2.94444	2.94444	-0.25398	0.769375	0	0.0317547
000027.SZ	2012	深圳能源	2.1111	4	27	SZSE Main Board	0.497248	0.536665	0	0.000187778	0.025088	24.2002	0.457686	0.035588	0.06594	0.167643	0.08859	0.401717	0.983918	0.850812	0.0815396	0.0427915	0.0399166	0.41728	-0.108329	0.02698	0	2.19722	0.333333	0	0.6374	0.73305	0.742169	0.757415	0.142462	0.164369	0.414548	0.414589	0.414636	2.04739	0.900635	0.946113	1	2.99573	2.99573	-0.0165546	0.770283	0	0.0380903
000027.SZ	2013	深圳能源	2	4	27	SZSE Main Board	0.679972	-0.0186538	1	-0.000802596	0.030889	24.2316	0.435835	0.052823	0.09545	0.213022	0.140609	0.375674	0.854566	0.759179	0.0687104	0.0590716	0.0328057	0.41204	-0.037237	0.031963	0	2.19722	0.333333	0	0.478246	0.731589	0.736257	0.742706	0.523067	0.539494	0.291307	0.291319	0.291328	2.29722	0.771597	0.953276	1	3.04452	3.04452	0.134256	0.288581	0	0.0440676
000027.SZ	2014	深圳能源	2.2	4	27	SZSE Main Board	-1.02758	-0.836376	0	0.0152255	0.0454122	24.3724	0.470503	0.065041	0.119207	0.259866	0.186798	0.348189	0.868368	0.780677	0.082987	0.065439	0.032609	0.379115	0.012571	0.151164	0	2.19722	0.333333	0	0.478246	0.733547	0.738617	0.746306	0.523067	0.544429	0.291323	0.291337	0.291349	1.30328	1.4491	1.08623	1	3.09104	3.09104	0.204945	0.315913	0	0.0401856
000027.SZ	2015	深圳能源	1	4	27	SZSE Main Board	-0.244402	-0.309086	0	0.0106276	0.100547	24.7849	0.571741	0.042643	0.091003	0.299481	0.184878	0.230652	0.88224	0.808726	0.0660505	0.0480346	0.022865	0.315423	-0.110032	0.510545	0	2.19722	0.333333	0	0.478246	0.748798	0.760875	0.768049	0.523067	0.59097	0.291713	0.291802	0.291814	1.49306	1.56393	1.08757	1	3.13549	3.13549	0.497767	0.369178	0	0.0575798
000027.SZ	2016	深圳能源	1	4	27	SZSE Main Board	-0.227328	-0.205287	0	-0.00552442	0.0431874	24.8319	0.592068	0.023655	0.05661	0.289318	0.124282	0.190333	0.733534	0.648413	0.0452305	0.0586318	0.0249714	0.334792	0.016903	0.04813	0	2.19722	0.333333	0	0.478246	0.748798	0.760875	0.770184	0.523067	0.59097	0.291713	0.291802	0.291821	2.23462	1.09701	1.03957	1	3.17805	3.17805	-0.789476	0.77523	0	0.0545014
000027.SZ	2017	深圳能源	1.6667	4	27	SZSE Main Board	-0.797748	-0.32296	1	-0.001665	0.0273347	25.0701	0.679887	0.012239	0.034109	0.274778	0.0543591	0.22515	0.718816	0.661678	0.0366028	0.0604682	0.0180791	0.393987	0.373538	0.268948	0	2.19722	0.333333	0	0.478246	0.748869	0.762563	0.772272	0.523067	0.594499	0.291716	0.291818	0.29184	3.21463	0.971776	0.990965	1	3.21888	3.21888	-0.0319701	0.770339	0	0.0508551
000027.SZ	2018	深圳能源	1.6667	4	27	SZSE Main Board	-0.588787	-0.211245	0	-0.0020122	0.0314569	25.1668	0.676944	0.008828	0.027444	0.266282	0.0386663	0.228304	0.930431	0.873026	0.0491227	0.0679286	0.0151941	0.407192	0.19179	0.101552	0	2.19722	0.333333	0	0.478246	0.751248	0.769691	0.785117	0.523067	0.609404	0.291819	0.291989	0.29204	4.08742	0.757308	0.921597	1	3.2581	3.2581	-0.0216841	0.783285	0	0.0421714
000027.SZ	2019	深圳能源	2	4	27	SZSE Main Board	-1.07101	-0.60062	0	0.00399002	0.0352146	25.2888	0.650566	0.020191	0.059905	0.310781	0.0878676	0.229786	0.587838	0.559453	0.0541036	0.069557	0.00982194	0.371899	0.12358	0.129748	0	2.19722	0.333333	0	0.478246	0.751248	0.769691	0.790657	0.523067	0.609404	0.291819	0.291989	0.292103	3.9039	0.733053	0.90672	1	3.29584	3.29584	0.0192533	0.793647	0	0.0476451
000027.SZ	2021	深圳能源	1	4	27	SZSE Main Board	-0.202582	0.00505277	0	0.00928804	0.0845856	25.6023	0.622932	0.017181	0.046141	0.194623	0.0668236	0.257113	0.969628	0.912406	0.0327543	0.0780996	0.0119642	0.437597	0.543403	0.152943	0	2.19722	0.333333	0	0.439076	0.727947	0.740019	0.747095	0.569736	0.685401	0.256865	0.256954	0.256965	3.41268	0.777113	0.915957	1	3.3673	3.3673	0.318004	0.749885	0	0.0477356
000028.SZ	2011	国药一致	1.7222	3	28	SZSE Main Board	-0.0561576	-0.169739	0	-0.0073708	0.0457858	22.76	0.813874	0.046923	0.256281	0.0881887	0.0216661	2.16572	1.07372	0.856159	0.0296534	0.465896	0.171056	0.0782283	0.158132	0.215477	0	2.19722	0.333333	0	0.383342	0.461499	0.511587	0.582481	0.110726	0.334545	0.150028	0.151283	0.152315	1.53925	4.31174	1.54746	1	2.94444	2.94444	-0.032591	0.896024	1.63596e-05	0.0231082
000028.SZ	2012	国药一致	1.619	3	28	SZSE Main Board	-0.074048	-0.211376	0	0.0115155	0.0554196	22.9528	0.802164	0.056987	0.296217	0.0889996	0.0268537	2.12213	1.10289	0.859593	0.0348495	0.472612	0.186608	0.0742792	0.19044	0.212644	0	2.07944	0.375	0	0.383342	0.436723	0.481056	0.579873	0.0755835	0.2549	0.148386	0.149373	0.151327	1.12893	5.53094	1.8117	1	2.99573	2.99573	0.0344676	0.912165	1.22679e-05	0.0217765
000028.SZ	2013	国药一致	1.4211	3	28	SZSE Main Board	-0.661628	-0.522735	0	0.00674727	0.0523856	23.1264	0.790499	0.052493	0.257103	0.0831806	0.0251997	2.0831	1.11488	0.899192	0.0420539	0.513267	0.165607	0.0693388	0.176979	0.189553	0	2.07944	0.375	0	0.383342	0.44129	0.489796	0.576613	0.0814777	0.2777	0.14864	0.149817	0.151351	1.02387	5.75892	1.90759	1	3.04452	3.04452	0.0453321	0.808734	9.20009e-06	0.0199253
000028.SZ	2014	国药一致	1.4211	3	28	SZSE Main Board	0.164196	0.253743	0	0.00171721	0.0462312	23.275	0.621854	0.056085	0.186901	0.081476	0.0279633	2.00565	1.42982	1.12774	-0.0621015	0.547069	0.181023	0.0581153	0.12995	0.160161	0	2.19722	0.333333	0	0.51	0.551512	0.584065	0.633707	0.0419324	0.145225	0.260962	0.261512	0.26201	0.873387	3.56785	1.68908	1	3.09104	3.09104	-0.0682787	0.766188	7.31044e-06	0.0198009
000028.SZ	2015	国药一致	1.6667	3	28	SZSE Main Board	-0.307011	-0.0615691	0	0.0112166	0.0832625	23.3049	0.578883	0.060455	0.151156	0.077755	0.0302906	1.99584	1.53016	1.18438	0.0792821	0.465552	0.19164	0.0816602	0.085112	0.030354	0	2.19722	0.333333	0	0.51	0.554136	0.593656	0.655703	0.0448789	0.164031	0.261075	0.261857	0.262649	0.649314			1	3.13549	3.13549	0.166018	0.845377	7.31044e-06	0.0176669
000028.SZ	2016	国药一致	1.75	3	28	SZSE Main Board	-0.29812	-0.300652	0	0.0011088	0.0382635	23.7826	0.581754	0.06159	0.152735	0.111524	0.0310771	1.98186	1.45727	1.12358	0.0690922	0.359138	0.190003	0.0228506	0.586897	0.612361	0	2.07944	0.375	0	0.51	0.545979	0.570858	0.62668	0.0446359	0.119329	0.260793	0.261102	0.261727	1.03519	2.72158	1.50696	1	3.17805	3.17805	-0.150424	0.751143	7.31044e-06	0.0208425
000028.SZ	2017	国药一致	1.625	3	28	SZSE Main Board	0.347047	0.408282	0	-0.00136275	0.0349795	23.8298	0.55569	0.052988	0.122762	0.1077	0.0280329	1.89022	1.51034	1.19857	0.0575238	0.339668	0.169259	0.0246921	0.000368	0.04837	0	1.94591	0.428571	0	0.560581	0.597861	0.62293	0.674584	0.041114	0.111222	0.314985	0.315299	0.31584	0.99359	2.5983	1.53214	1	3.21888	3.21888	-0.054491	0.773987	6.19209e-06	0.0178354
000028.SZ	2018	国药一致	1.55	3	28	SZSE Main Board	0.020788	-0.0808628	0	-0.00641396	0.0398937	24.0882	0.519335	0.052597	0.113155	0.118228	0.0312699	1.68204	1.65982	1.3624	0.045717	0.322736	0.151721	0.0210137	0.045046	0.294789	0	2.19722	0.333333	0	0.560581	0.604657	0.628802	0.675337	0.0477902	0.121697	0.315268	0.31556	0.315995	1.87044	1.27584	1.07714	1	3.2581	3.2581	0.00435934	0.790978	6.19209e-06	0.0181655
000028.SZ	2019	国药一致	1.4706	3	28	SZSE Main Board	0.100434	0.375649	0	0.00264015	0.0382429	24.2354	0.541779	0.047532	0.101431	0.110544	0.0285176	1.66677	1.59305	1.29734	0.0596753	0.31676	0.147594	0.0182753	0.206931	0.158668	0	2.3979	0.363636	0	0.560581	0.638648	0.662353	0.699427	0.0914695	0.181547	0.317598	0.31788	0.318159	1.97992	1.26433	1.06866	1	3.29584	3.29584	0.0433272	0.784786	9.69572e-06	0.0161784
000028.SZ	2020	国药一致	1.5	3	28	SZSE Main Board	0.378649	0.095583	0	0.00157985	0.0482132	24.402	0.573461	0.04676	0.106048	0.118319	0.0288569	1.62039	1.44451	1.13425	0.0379534	0.348532	0.158734	0.0215735	0.146096	0.1812	0	2.3979	0.363636	0	0.560581	0.616757	0.645054	0.683936	0.0524194	0.150688	0.315833	0.316239	0.316549	2.31621	1.16103	1.03047	1	3.3322	3.3322	0.125051	0.771332	9.69572e-06	0.0169017
000028.SZ	2021	国药一致	1.5714	3	28	SZSE Main Board	-0.0290132	0.0010968	0	-0.00331473	0.0278834	24.4794	0.57876	0.037088	0.087517	0.117302	0.0223477	1.65961	1.42314	1.08257	0.0386872	0.373147	0.178141	0.0203027	0.145992	0.080545	0	2.30259	0.4	0	0.560581	0.60773	0.630744	0.654956	0.0450104	0.125161	0.315368	0.315635	0.315766	3.0997	0.878479	0.923216	1	3.3673	3.3673	-0.104998	0.716177	9.69572e-06	0.0152965
000030.SZ	2014	富奥股份	1.8	4	30	SZSE Main Board	-0.0358243	0.0593713	0	0.0074076	0.0427131	22.7072	0.345046	0.093511	0.149257	0.186391	0.134214	0.696732	1.69315	1.38469	0.0494923	0.141737	0.0813471	0.18929	-0.04166	0.02261	0	2.07944	0.375	0	0.243099	0.534817	0.673514	0.736277	0.628575	1.77053	0.101743	0.112917	0.114323	0.683417	2.30437	1.37481	1	3.09104	3.09104	-0.128245	0.488379	0.0123639	0.0994107
000030.SZ	2015	富奥股份	1.25	4	30	SZSE Main Board	-2.24392	-0.869103	0	0.009656	0.112564	22.8133	0.343888	0.068368	0.104289	0.184	0.121192	0.564128	1.92705	1.63272	0.041266	0.148138	0.0707319	0.219005	-0.135429	0.111986	0	2.19722	0.333333	0	0.244122	0.537068	0.669591	0.722262	0.628575	1.74285	0.102602	0.113353	0.114096	0.629566	2.48659	1.4322	1	3.13549	3.13549	0.452857	0.503549	0.0122288	0.114784
000030.SZ	2016	富奥股份	1	3	30	SZSE Main Board	-0.482259	-0.414422	0	-0.00183729	0.0533314	22.9286	0.3635	0.078868	0.122135	0.186089	0.115524	0.682692	1.75166	1.49117	0.0662157	0.145713	0.071745	0.190878	0.352169	0.122148	0	2.19722	0.333333	0	0.244122	0.537068	0.65405	0.703691	0.628575	1.67919	0.102602	0.112511	0.113146	0.84776	1.9035	1.55875	1	3.17805	3.17805	-0.640624	0.77195	0.00706185	0.097512
000030.SZ	2017	富奥股份	1.2	3	30	SZSE Main Board	0.137258	-0.0722736	0	-0.000168451	0.0251853	23.0616	0.389791	0.08426	0.135361	0.185146	0.113842	0.740149	1.68676	1.48726	0.0446624	0.154052	0.0611635	0.17111	0.228161	0.14233	0	2.19722	0.333333	0	0.244122	0.539144	0.65881	0.708451	0.637064	1.69869	0.103243	0.113683	0.114319	1.01499	1.65838	1.38934	1	3.21888	3.21888	-0.06039	0.744218	0.00706185	0.0879045
000030.SZ	2018	富奥股份	1.3333	3	30	SZSE Main Board	-0.564229	-0.44696	0	-0.00737357	0.0398153	23.1813	0.389844	0.079257	0.129891	0.155321	0.111259	0.712362	1.57483	1.38728	0.0292828	0.147208	0.0603536	0.190678	0.091651	0.127145	0	2.19722	0.333333	0	0.244122	0.562845	0.686647	0.725247	0.73416	1.81272	0.111177	0.121794	0.122261	1.78633	0.942372	0.96114	1	3.2581	3.2581	-0.0452476	0.749224	0.00451933	0.0687225
000030.SZ	2019	富奥股份	1	3	30	SZSE Main Board	-0.297048	-0.643872	0	0.00614856	0.0390084	23.2821	0.423117	0.0718	0.121144	0.139792	0.0877637	0.818105	1.49758	1.29137	0.0283393	0.143279	0.0724729	0.181549	0.2816	0.106014	0	2.19722	0.333333	0	0.244122	0.566711	0.690514	0.729113	0.750019	1.82856	0.112577	0.123195	0.123662	1.53989	1.15624	1.08321	1	3.29584	3.29584	0.0101824	0.747508	0.00210052	0.0502682
000030.SZ	2020	富奥股份	1.6667	3	30	SZSE Main Board	-0.812572	-0.439839	0	0.0120457	0.0823862	23.3948	0.427812	0.066355	0.11552	0.130479	0.081745	0.81173	1.52833	1.32555	0.0412769	0.102208	0.071974	0.170371	0.104297	0.119258	0	2.19722	0.333333	0	0.244122	0.566711	0.705103	0.759862	0.750019	1.88832	0.112577	0.124093	0.124877	1.11771	1.60604	1.33169	1	3.3322	3.3322	0.13866	0.801094	0.00118911	0.0569144
000030.SZ	2021	富奥股份	1	4	30	SZSE Main Board	-0.165405	-0.254114	0	0.00307263	0.0641164	23.422	0.427218	0.053089	0.092734	0.111895	0.0606752	0.874976	1.47121	1.2474	0.121686	0.131262	0.0768803	0.201325	0.154297	0.027621	0	2.19722	0.333333	0	0.244122	0.566711	0.685966	0.709845	0.750019	1.80993	0.112577	0.123002	0.123116	1.1362	1.57826	1.31665	1	3.3673	3.3673	-0.0593784	0.756983	0.00118911	0.054686
000031.SZ	2011	大悦城	2.5	4	31	SZSE Main Board	-0.564127	-0.554385	0	-0.00889292	0.0373812	24.2077	0.781679	0.027431	0.106187	0.406007	0.132205	0.207488	1.55074	0.277187	-0.074023	0.00803829	0.751175	0.00523624	1.62166	0.616099	0	2.19722	0.333333	0	0.506505	0.562663	0.576827	0.591626	0.0818136	0.138838	0.258482	0.258586	0.258632	4.73037	0.968298	0.993079	1	2.94444	2.94444	-0.0772367	0.596288	8.46652e-06	0.0522506
000031.SZ	2012	大悦城	2	4	31	SZSE Main Board	-0.39221	-0.0165052	0	0.0037359	0.0435689	24.274	0.782565	0.02018	0.092626	0.294827	0.0856495	0.23561	1.55621	0.348824	0.0758739	0.0109784	0.713557	0.0125447	0.433818	0.068583	0	2.19722	0.333333	0	0.506505	0.533629	0.540936	0.55281	0.0446299	0.0679776	0.257079	0.257107	0.257135	4.40556	1.04393	1.00955	1	2.99573	2.99573	0.0179079	0.560684	8.46652e-06	0.0381688
000031.SZ	2013	大悦城	2	3	31	SZSE Main Board	0.258208	0.0939453	1	-0.00197556	0.04441	24.4271	0.779069	0.024317	0.110189	0.302551	0.0903054	0.26927	1.50023	0.316157	-0.0808296	0.00480693	0.718729	0.0145638	0.281156	0.165453	0	2.07944	0.375	0	0.506505	0.525839	0.533717	0.546897	0.0261942	0.053725	0.256761	0.256792	0.256827	6.03404	0.750128	0.944796	1	3.04452	3.04452	0.0264271	0.528771	8.46652e-06	0.030179
000031.SZ	2014	大悦城	1.6667	4	31	SZSE Main Board	-3.0916	-1.30562	0	0.0187239	0.0832554	24.5587	0.769711	0.020775	0.091957	0.376848	0.099859	0.20804	1.71862	0.337731	-0.0445208	0.00489804	0.705511	0.0126822	-0.111784	0.1406	0	2.19722	0.333333	0	0.506505	0.524083	0.535183	0.552877	0.0228592	0.0566194	0.256718	0.256779	0.256843	3.01818	1.43874	1.10103	1	3.09104	3.09104	0.245393	0.581882	8.46652e-06	0.0373504
000031.SZ	2015	大悦城	1.25	4	31	SZSE Main Board	-0.0274015	-0.0547876	0	0.0166625	0.118111	24.7364	0.79961	0.019703	0.092062	0.264471	0.0741671	0.265652	1.87039	0.438996	-0.0328302	0.00289695	0.685415	0.0102469	0.493175	0.194556	0	2.19722	0.333333	0	0.456663	0.499401	0.505182	0.512813	0.079521	0.106247	0.209902	0.209919	0.209931	2.17093	2.29868	1.26024	1	3.13549	3.13549	0.847537	0.514479	6.34989e-06	0.0266557
000031.SZ	2016	大悦城	1.5	3	31	SZSE Main Board	-0.60562	-0.811418	0	-0.00731986	0.056829	24.8387	0.815795	0.022544	0.11841	0.342643	0.0739775	0.304738	1.64571	0.689158	0.111585	0.00347832	0.496408	0.0102569	0.335245	0.107649	0	1.94591	0.428571	0	0.456663	0.49845	0.504723	0.514454	0.079521	0.105242	0.20989	0.209911	0.20993	3.78756	1.43331	1.07982	1	3.17805	3.17805	-0.889978	0.512981	0	0.0240936
000031.SZ	2018	大悦城	1.2	4	31	SZSE Main Board	0.539026	-0.147709	0	-0.0116236	0.0596128	25.236	0.849079	0.024015	0.157178	0.425069	0.141956	0.169174	1.78255	0.836536	-0.0204434	0.00274501	0.469827	0.00601681	0.005499	0.203566	0	2.19722	0.333333	0	0.472702	0.518848	0.534419	0.549312	0.0768232	0.130562	0.224862	0.224988	0.225035	10.3007	0.643252	0.946159	1	3.2581	3.2581	-0.0249059	0.540981	6.46016e-06	0.0434407
000031.SZ	2019	大悦城	1.2308	4	31	SZSE Main Board	-0.680346	-0.565555	0	0.00862554	0.0424051	25.9337	0.767767	0.02157	0.09471	0.412015	0.10967	0.196685	1.5769	0.683798	0.0221909	0.00176412	0.413622	0.0230586	1.39289	1.0092	0	2.07944	0.375	0	0.538005	0.773168	0.798385	0.816354	0.40591	0.483973	0.337423	0.337743	0.33785	6.49866	0.723436	0.963801	1	3.29584	3.29584	0.0755315	0.633735	2.73358e-06	0.0471421
000031.SZ	2020	大悦城	1.2143	4	31	SZSE Main Board	-0.295343	0.0898161	0	-0.00771854	0.0468899	26.0209	0.771622	0.005847	0.025478	0.314435	0.0292026	0.200205	1.52367	0.630916	0.0491021	0.00159658	0.437567	0.0202519	0.137885	0.091105	0	2.3979	0.363636	0	0.492763	0.758906	0.792243	0.807441	0.40591	0.607757	0.287196	0.287755	0.287809	10.5978	0.413172	0.943292	1	3.3322	3.3322	-0.0364097	0.548663	2.73358e-06	0.0374609
000031.SZ	2021	大悦城	1.8	4	31	SZSE Main Board	0.135614	0.10152	0	-0.00256958	0.0349485	26.0833	0.755127	0.00372	0.015704	0.274365	0.0180085	0.206566	1.52525	0.537828	-0.0397887	0.0014172	0.479503	0.0174628	0.108445	0.06432	0	2.3979	0.363636	0	0.492763	0.758906	0.782935	0.798624	0.40591	0.588867	0.287196	0.287503	0.287566	13.3055	0.306922	0.925136	1	3.3673	3.3673	-0.0535547	0.545125	2.73358e-06	0.0371001
000032.SZ	2011	深桑达A	3	3	32	SZSE Main Board	0.500988	0.130558	0	-0.00930437	0.0417734	21.177	0.447662	0.026702	0.052066	0.176473	0.0260636	1.02449	1.39345	0.683592	0.0223584	0.0563425	0.315348	0.0786766	0.151976	0.056913	0	2.19722	0.333333	0	0.420201	0.481208	0.492203	0.505511	0.0962205	0.171351	0.178627	0.17869	0.178725	1.17569	1.53993	1.29817	1	2.94444	2.94444	-0.510974	0.488151	0.00025855	0.0726792
000032.SZ	2015	深桑达A	2	3	32	SZSE Main Board	-0.703667	-0.244645	0	0.0232182	0.117054	21.4774	0.290364	0.020219	0.032968	0.144151	0.0251066	0.805312	2.58095	2.04304	0.15752	0.0929935	0.148972	0.0418708	-0.358459	-0.231732	0	2.30259	0.3	0	0.491785	0.609462	0.630696	0.66652	0.184877	0.282463	0.250835	0.251062	0.251327	0.235981	5.97156	3.33473	1	3.13549	3.13549	0.413926	0.558376	4.4845e-06	0.0850969
000034.SZ	2016	神州数码	1.2222	3	34	SZSE Main Board	-0.0387672	0.100478	0	-0.00266714	0.0879233	23.5587	0.844418	0.046071	0.283883	0.0487744	0.00993764	4.63605	1.22303	0.864111	0.0203016	0.38867	0.268846	0.012569	87.4837	37.0287	0	1.94591	0.428571	0	0.236638	0.458004	0.544428	0.647934	0.518081	1.30068	0.080783	0.084526	0.087237	1.16702	5.5076	1.38382	0	3.13549	3.17805	-0.520311	0.488467	0.373559	0.00721895
000034.SZ	2018	神州数码	1.25	3	34	SZSE Main Board	0.20338	-0.202782	0	-0.0123638	0.0679879	23.9808	0.851975	0.020535	0.143255	0.0402705	0.00630392	3.25747	0.998819	0.678673	0.0138747	0.331134	0.250412	0.00655539	0.315708	0.070541	0	2.07944	0.5	1	0.236638	0.458004	0.544428	0.638492	0.518081	1.30068	0.080783	0.084526	0.086952	2.95382	2.28708	1.10427	0	3.21888	3.2581	0.130712	0.380782	0.35615	0.0031693
000034.SZ	2019	神州数码	1	3	34	SZSE Main Board	-1.3309	-1.05881	0	0.00981435	0.0653501	24.105	0.851301	0.025328	0.170691	0.0401681	0.0080833	3.13334	1.03752	0.628879	0.0509715	0.239248	0.312663	0.00516721	0.060413	0.132207	0	2.07944	0.5	1	0.236638	0.438078	0.502084	0.56195	0.518081	1.12174	0.077244	0.079425	0.080257	2.26606	2.9677	1.21523	0	3.2581	3.29584	0.163024	0.342918	0.337892	0.00304659
000034.SZ	2020	神州数码	1.2857	3	34	SZSE Main Board	0.823978	0.563641	1	0.00525106	0.0842167	24.1472	0.846763	0.020765	0.137502	0.0390479	0.00677924	3.06304	1.03137	0.622439	0.0474728	0.242956	0.31152	0.00647814	0.060563	0.043122	0	1.94591	0.571429	1	0.234668	0.383576	0.449926	0.48598	0.38466	0.917287	0.066656	0.068945	0.069209	2.16824	3.00974	1.23226	0	3.29584	3.3322	0.562653	0.298641	0.302992	0.00259079
000034.SZ	2021	神州数码	1	3	34	SZSE Main Board	0.0604746	-0.270642	1	-0.00424548	0.0526018	24.3856	0.830145	0.007173	0.044132	0.0334797	0.00204087	3.51464	1.06026	0.583012	-0.00400806	0.214198	0.373616	0.00497431	0.329397	0.26927	0	1.79176	0.666667	1	0.234255	0.374951	0.449134	0.483203	0.350717	0.917287	0.065052	0.067818	0.068064	3.72494	1.5808	1.08048	0	3.3322	3.3673	-0.679945	0.216505	0.237356	0.0023027
000035.SZ	2014	中国天楹	1.8333	2	35	SZSE Main Board	-0.25031	-0.315362	0	0.00387517	0.0349902	21.9088	0.504266	0.065959	0.139457	0.517705	0.317691	0.20762	0.932885	0.884344	0.0224458	0.0317435	0.0137417	0.220344	12.4619	312.379	0	1.94591	0.428571	0	0.212916	0.425833	0.530055	0.656404	0.666667	1.4895	0.070519	0.076102	0.079693	0.41804	2.77535	1.57862	0	3.04452	3.04452	0.089929	0.224301	0.123394	0.0905761
000035.SZ	2015	中国天楹	1.3333	2	35	SZSE Main Board	-0.18589	0.138178	0	0.0084422	0.0873875	22.2046	0.579366	0.059493	0.131428	0.494771	0.276467	0.215191	0.695914	0.624596	0.0358367	0.0323609	0.0159041	0.162701	0.498273	0.344328	0	1.94591	0.428571	0	0.212916	0.410437	0.514659	0.623724	0.571625	1.41719	0.065894	0.071477	0.074796	0.462766	2.95473	2.13405	0	3.09104	3.09104	0.398057	0.46103	0.131817	0.100661
000035.SZ	2016	中国天楹	1.1	3	35	SZSE Main Board	0.437543	-0.0979312	0	0.000502341	0.0556042	22.5148	0.65617	0.040726	0.10822	0.448436	0.215935	0.188603	0.36646	0.318008	0.0375886	0.0280241	0.0173931	0.172554	0.18791	0.363597	0	1.94591	0.428571	0	0.322867	0.459515	0.529187	0.587371	0.234819	0.639025	0.113692	0.116122	0.117032	0.658034	1.27105	1.7705	0	3.13549	3.13549	-0.393367	0.381382	0.263656	0.113197
000035.SZ	2017	中国天楹	1.2222	3	35	SZSE Main Board	-0.0775751	0.450734	0	-0.00222662	0.0302774	22.8189	0.625057	0.031835	0.088007	0.384136	0.139529	0.228161	0.758192	0.713555	0.00432286	0.0398153	0.0158084	0.132199	0.64387	0.355384	0	1.94591	0.428571	0	0.295881	0.421108	0.484956	0.55105	0.234819	0.639024	0.095481	0.097522	0.098427	0.895184			0	3.17805	3.17805	-0.251164	0.520507	0.263656	0.108428
000035.SZ	2019	中国天楹	1.5	3	35	SZSE Main Board	-0.550114	-0.44696	0	0.00467765	0.0538464	24.5797	0.752553	0.027432	0.102621	0.152443	0.0414025	0.662573	0.908339	0.860467	0.0507474	0.120962	0.0134066	0.158641	9.06403	4.36921	0	1.94591	0.428571	0	0.162034	0.285344	0.360771	0.513762	0.516582	1.22651	0.03483	0.037675	0.042497	3.03736	0.187776	1.04151	0	3.2581	3.2581	0.160844	0.545995	0.263656	0.0539252
000035.SZ	2020	中国天楹	2	3	35	SZSE Main Board	0.568537	0.415333	0	-0.00725431	0.0325758	24.6428	0.751984	0.016965	0.068477	0.147257	0.0378874	0.447761	0.83327	0.783042	0.0596804	0.118184	0.0150903	0.161176	0.176488	0.065141	0	1.94591	0.428571	0	0.162034	0.285344	0.360771	0.497346	0.516582	1.22651	0.03483	0.037675	0.041491	4.85676	0.117163	0.959058	0	3.29584	3.29584	-0.184357	0.496298	0.263656	0.0440869
000035.SZ	2021	中国天楹	1.6667	3	35	SZSE Main Board	-0.8572	-0.471561	0	0.00873652	0.054617	23.9219	0.544809	0.023186	0.073419	0.141282	0.0421532	0.550038	1.19945	1.11172	0.103053	0.0507373	0.0202313	0.0817639	-0.058297	-0.513687	0	1.94591	0.428571	0	0.162034	0.284195	0.359622	0.495551	0.516582	1.21942	0.03474	0.037585	0.041507	1.61521	0.191953	1.15935	0	3.3322	3.3322	0.0180617	0.494543	0.263656	0.0627249
000036.SZ	2011	华联控股	2.75	3	36	SZSE Main Board	-1.88012	-0.707758	0	-0.00805243	0.0454733	22.0745	0.40477	0.024429	0.043888	0.610878	0.193741	0.126092	2.84246	1.33041	-0.112552	0.00107165	0.409554	0.03238	-0.545693	-0.074937	0	2.19722	0.333333	0	0.313242	0.320031	0.325698	0.335304	0.0111133	0.0397648	0.098144	0.09816	0.098179	1.39131	1.20751	1.12352	0	2.89037	2.89037	-0.153845	0.324519	0	0.110172
000036.SZ	2012	华联控股	2	3	36	SZSE Main Board	-1.29872	-1.32874	0	0.00941626	0.0756213	22.1742	0.430298	0.02124	0.036505	0.624349	0.248004	0.085643	3.20559	1.54691	-0.0390971	0.00150556	0.411248	0.024019	-0.313006	0.10485	0	2.19722	0.333333	0	0.313242	0.318832	0.323829	0.331982	0.00932227	0.0337982	0.098136	0.098149	0.098163	1.08793	1.61344	1.34948	0	2.94444	2.94444	0.209711	0.321064	0	0.167308
000036.SZ	2013	华联控股	2	3	36	SZSE Main Board	-0.0636181	0.083404	0	-0.00319032	0.0496627	22.1574	0.395484	0.02715	0.046256	0.51432	0.596487	0.045517	2.55916	1.24462	-0.0633363	0.00118601	0.403505	0.0250554	-0.446719	-0.016722	0	2.3979	0.363636	0	0.313242	0.318848	0.323394	0.331437	0.00937369	0.0324094	0.098137	0.098147	0.09816	1.29631	1.2761	1.1669	0	2.99573	2.99573	-0.155643	0.318907	8.89769e-06	0.325616
000036.SZ	2014	华联控股	2	3	36	SZSE Main Board	0.169204	-0.0463491	0	0.00982644	0.0463833	22.2425	0.454282	0.006876	0.011983	0.534724	0.146808	0.046839	4.06082	0.447367	-0.392711	0.000763914	0.690803	0.0638111	0.065736	0.088906	0	2.48491	0.333333	0	0.313242	0.320176	0.325814	0.33371	0.011595	0.0401351	0.098145	0.098161	0.098174	0.895438	2.04643	1.57105	0	3.04452	3.04452	0.0879597	0.313671	8.89769e-06	0.357913
000036.SZ	2015	华联控股	1	3	36	SZSE Main Board	0.153854	-0.0614693	1	0.0215829	0.131038	22.5895	0.584915	0.017166	0.036588	0.637909	0.231513	0.074148	3.1954	0.78875	0.0168568	0.00046423	0.620867	0.0438812	0.992641	0.414718	0	2.48491	0.333333	0	0.31241	0.328858	0.340687	0.359011	0.0264379	0.0905125	0.097735	0.097805	0.097875	0.631831	3.81296	2.15061	0	3.09104	3.09104	0.44443	0.38029	0.00702331	0.20782
000036.SZ	2016	华联控股	1.25	3	36	SZSE Main Board	-0.943196	-0.443564	0	0.00024086	0.0562096	22.998	0.586168	0.167159	0.403441	0.717344	0.62304	0.268295	1.46269	0.610991	0.216217	0.000208463	0.454398	0.0989751	4.30953	0.50462	0	2.3979	0.363636	0	0.312109	0.330276	0.342945	0.36588	0.0333169	0.0987988	0.09758	0.097661	0.097768	1.01299	2.38545	1.56665	0	3.13549	3.13549	-0.39788	0.355597	0.00651286	0.0469242
000036.SZ	2017	华联控股	1.1667	3	36	SZSE Main Board	-1.34471	-0.37618	0	0.00335092	0.0533986	22.8887	0.417036	0.148815	0.301378	0.682246	0.345536	0.430679	2.26882	0.661017	-0.0287247	0.00307013	0.530579	0.106397	0.828829	-0.103523	0	2.3979	0.363636	0	0.312136	0.348802	0.362246	0.38269	0.0625446	0.160539	0.098104	0.098194	0.098285	0.844909	2.03025	1.59743	0	3.17805	3.17805	0.0374112	0.35202	0.00600883	0.0204851
000036.SZ	2018	华联控股	1	3	36	SZSE Main Board	-0.140159	-0.314679	0	-0.00574214	0.0686047	23.1114	0.500599	0.105155	0.195984	0.721156	0.309226	0.340059	2.04409	1.2566	0.257783	0.00251966	0.306356	0.0766785	-0.160427	0.249394	0	2.3979	0.363636	0	0.332136	0.384587	0.396343	0.416884	0.0960938	0.193315	0.111755	0.111825	0.111911	1.73191	1.15618	1.07758	0	3.21888	3.21888	-0.168111	0.386114	0.00711297	0.0266999
000036.SZ	2019	华联控股	1	3	36	SZSE Main Board	-0.286919	-0.2552	0	0.00264385	0.0368073	23.2199	0.534994	0.077363	0.160748	0.727761	0.281205	0.275113	2.14622	1.42636	0.123389	0.00225102	0.269652	0.0672384	-0.049766	0.114656	0	1.94591	0.428571	0	0.332136	0.374441	0.386704	0.409194	0.0998951	0.164294	0.111498	0.111574	0.111677	1.89845	1.13277	1.06154	0	3.2581	3.2581	-0.0481345	0.402239	0.004007	0.0253686
000036.SZ	2021	华联控股	1.5	3	36	SZSE Main Board	-2.0554	-1.32174	0	0.00403117	0.055045	22.9836	0.372875	0.051641	0.089131	0.614992	0.280312	0.184227	3.19294	1.78063	-0.0119565	0.000133571	0.322389	0.0808997	-0.304295	-0.116039	0	1.94591	0.428571	0	0.332136	0.352842	0.366719	0.395173	0.0405788	0.104123	0.110548	0.110645	0.110809	1.48846	1.0713	1.04458	0	3.3322	3.3322	-0.0167969	0.398353	0.00375486	0.0396652
000039.SZ	2011	中集集团	1.68	3	39	SZSE Main Board	-0.448643	-0.0964551	0	-0.0095032	0.0559562	24.8878	0.664184	0.061758	0.17927	0.18558	0.0570594	1.08235	1.33204	0.826122	0.0350276	0.126019	0.240335	0.169129	0.238693	0.189007	0	2.07944	0.375	0	0.255382	0.473416	0.517152	0.54643	0.635607	1.02501	0.094673	0.095934	0.096125	4.06577	1.58288	1.07048	1	2.89037	2.99573	0.0698653	0.425023	0.000186712	0.058748
000039.SZ	2012	中集集团	1.75	3	39	SZSE Main Board	0.629208	0.128411	1	-0.000370617	0.0500051	24.8663	0.648892	0.030316	0.088287	0.179129	0.0355289	0.853275	1.54194	0.816745	0.0356062	0.130778	0.2863	0.184288	-0.152686	-0.021276	0	2.07944	0.375	0	0.537291	0.708804	0.717407	0.73119	0.302115	0.33523	0.315115	0.315153	0.315192	4.43484	1.38795	1.06301	1	2.94444	3.04452	-0.113897	0.464776	0	0.0684783
000039.SZ	2013	中集集团	1.7273	4	39	SZSE Main Board	-0.367621	-0.344643	0	0.00700117	0.0598396	25.0083	0.662616	0.038857	0.113036	0.16643	0.0455209	0.853615	1.2939	0.792293	0.0378747	0.138645	0.219825	0.186046	0.065159	0.152615	0	1.94591	0.428571	0	0.537287	0.714102	0.725343	0.743038	0.302115	0.35001	0.315236	0.3153	0.315365	3.96618	1.61508	1.09597	0	2.99573	3.09104	0.0344509	0.478912	0.000186712	0.0698331
000039.SZ	2014	中集集团	1.5	4	39	SZSE Main Board	-1.14539	-0.993695	0	0.00870774	0.0466679	25.1981	0.689185	0.037834	0.117189	0.161291	0.043298	0.873799	1.0609	0.666966	0.0733055	0.130792	0.191093	0.217042	0.21074	0.208939	0	2.07944	0.375	0	0.535211	0.704633	0.712656	0.722885	0.302133	0.331542	0.312658	0.312691	0.312712	3.22818	2.1444	1.16523	0	3.04452	3.13549	0.0383946	0.460741	0.000316955	0.0664538
000039.SZ	2015	中集集团	1.75	4	39	SZSE Main Board	0.151375	-0.038585	0	0.00260181	0.0795654	25.3939	0.667536	0.023357	0.072382	0.180701	0.038714	0.603331	0.966358	0.601914	-0.0338152	0.0999132	0.153767	0.20464	-0.162479	0.216311	0	1.94591	0.428571	0	0.480326	0.695356	0.748537	0.776068	0.347669	0.558394	0.260907	0.262321	0.262542	4.03091	1.76178	1.1072	0	3.09104	3.17805	0.339539	0.511168	0.000367585	0.0706642
000039.SZ	2016	中集集团	1.5	3	39	SZSE Main Board	-0.682759	-0.591347	0	-0.00542442	0.0542443	25.5485	0.685954	0.006345	0.019637	0.188404	0.01438	0.441242	1.17511	0.791654	0.0187909	0.0924937	0.139707	0.176843	-0.129063	0.167207	0	2.07944	0.375	0	0.554397	0.750443	0.76641	0.782469	0.301141	0.382421	0.336074	0.336247	0.336299	6.75435	1.11274	1.01499	0	3.13549	3.21888	-0.375553	0.522442	0.000303199	0.0823413
000039.SZ	2017	中集集团	1.2667	4	39	SZSE Main Board	0.138383	0.282297	0	0.00955633	0.0379512	25.5954	0.668943	0.024751	0.076686	0.183581	0.0413947	0.597917	1.17518	0.791597	0.0327353	0.125545	0.147455	0.175653	0.492809	0.048065	0	2.07944	0.375	0	0.580155	0.75115	0.767239	0.783275	0.249732	0.322472	0.358253	0.358426	0.358478	4.51901	1.57639	1.08098	0	3.17805	3.2581	0.0463814	0.533229	0.000224313	0.0718487
000039.SZ	2018	中集集团	1.2609	4	39	SZSE Main Board	0.710403	0.839504	0	-0.0131218	0.0532043	25.7914	0.670181	0.028108	0.085078	0.148787	0.043514	0.645951	1.13043	0.753146	0.000885753	0.112635	0.172046	0.145948	0.225396	0.216529	0	2.07944	0.375	0	0.579989	0.748489	0.764379	0.779704	0.249626	0.31792	0.357912	0.358084	0.358131	11.8398	0.60266	0.944346	0	3.21888	3.29584	-0.0860228	0.502298	0.000316484	0.0551778
000039.SZ	2019	中集集团	1.3333	4	39	SZSE Main Board	-0.185526	-0.154598	0	0.00353746	0.0364862	25.8714	0.680212	0.015167	0.046725	0.145192	0.0292502	0.518535	1.30339	0.705401	0.0205599	0.106881	0.23998	0.219916	-0.082166	0.083228	0	2.07944	0.375	0	0.581175	0.749557	0.765373	0.780602	0.248942	0.316941	0.359258	0.359429	0.359476	11.4955	0.639555	0.951001	0	3.2581	3.3322	-0.030364	0.527302	0.000316262	0.060645
000039.SZ	2020	中集集团	1.5455	4	39	SZSE Main Board	-1.93487	-1.14476	0	0.00997838	0.0569358	25.7083	0.631672	0.037772	0.110417	0.142782	0.0638466	0.591602	1.12839	0.868364	0.0876161	0.127458	0.10582	0.241511	0.097229	-0.150464	0	2.19722	0.333333	1	0.581998	0.726255	0.759816	0.798509	0.16728	0.30553	0.350399	0.350996	0.351331	6.35385	1.00066	1.0001	0	3.29584	3.3673	0.0858421	0.545736	0.000315338	0.0520007
000039.SZ	2021	中集集团	1.4	4	39	SZSE Main Board	0.416476	0.452092	0	0.00504954	0.0652472	25.7623	0.630773	0.055639	0.15087	0.180334	0.051075	1.08937	1.19794	0.906209	0.133322	0.165181	0.128543	0.226768	0.738504	0.055474	0	2.19722	0.333333	1	0.593102	0.715158	0.738692	0.773605	0.16415	0.245472	0.361858	0.362135	0.362396	5.85827	1.08267	1.01303	0	3.3322	3.4012	0.118652	0.494925	0.000315338	0.0354368
000040.SZ	2011	东旭蓝天	3	3	40	SZSE Main Board	-0.338914	-0.440885	0	-0.00891533	0.0417716	21.3589	0.477982	0.067351	0.150315	0.337784	0.171867	0.391877	1.49301	0.457548	-0.225038	0.00244148	0.483143	0.0399575	0.051669	-0.173107	0	2.3979	0.363636	0	0.197963	0.352926	0.363232	0.379875	0.751993	0.834848	0.06139	0.061443	0.061501	1.16545	1.64369	1.33211	0	2.89037	2.89037	-0.189842	0.363046	0.00118493	0.0894958
000040.SZ	2012	东旭蓝天	3	3	40	SZSE Main Board	-1.01624	-0.813002	0	0.00963786	0.0634242	21.777	0.593918	0.081615	0.180522	0.556363	0.225464	0.361984	1.62833	0.229608	-0.1111	0.00349142	0.713713	0.0313992	0.05324	0.519139	0	2.3979	0.363636	0	0.197963	0.353215	0.36435	0.380123	0.751993	0.840495	0.061393	0.061456	0.061508	1.20239	2.04805	1.42068	0	2.94444	2.94444	0.0963124	0.358813	0.00118493	0.0921816
000040.SZ	2015	东旭蓝天	1	3	40	SZSE Main Board	-1.19773	-1.22943	0	0.0310423	0.138237	22.6356	0.804167	0.011241	0.047835	0.331637	0.0372477	0.301797	1.92919	0.905874	0.0282192	0.00190357	0.498298	0.00989225	0.607018	0.585294	0	2.3979	0.363636	1	0.298768	0.357483	0.376043	0.403658	0.160886	0.258646	0.091686	0.09186	0.092019	0.965466	5.28904	1.83098	0	3.09104	3.09104	0.518752	0.406714	0	0.0584843
000040.SZ	2016	东旭蓝天	1	3	40	SZSE Main Board	-0.0676445	0.175512	0	-0.00149636	0.0716155	23.5733	0.365806	0.014577	0.028535	0.165999	0.0464659	0.313715	3.58383	2.83033	-0.0163905	0.0616884	0.159676	0.0116486	1.26538	1.55403	0	2.3979	0.363636	1	0.309812	0.410891	0.510604	0.753739	0.165333	0.648109	0.101093	0.106064	0.117903	1.05197	1.4989	1.10993	0	3.13549	3.13549	-0.365093	0.391842	0	0.0414787
000040.SZ	2017	东旭蓝天	1	3	40	SZSE Main Board	-0.163666	0.174063	0	0.00379476	0.0473023	24.0872	0.600067	0.023378	0.047945	0.163567	0.0664049	0.352057	1.94758	1.82467	0.00528476	0.0878477	0.0450272	0.0946786	1.15477	0.671887	0	2.3979	0.363636	1	0.309812	0.409525	0.508555	0.73885	0.160924	0.641495	0.100955	0.105858	0.116481	1.53846	1.62527	1.19119	0	3.17805	3.17805	-0.139583	0.675644	0	0.0403699
000040.SZ	2018	东旭蓝天	1.25	2	40	SZSE Main Board	-0.434429	-0.00802304	0	-0.0112882	0.0574671	24.262	0.576703	0.035576	0.086216	0.141142	0.129829	0.274017	1.59207	1.33538	-0.111357	0.0957962	0.100079	0.163757	0.06706	0.190963	0	2.3979	0.363636	1	0.389867	0.469158	0.535955	0.652184	0.103552	0.374712	0.155141	0.157372	0.160183	3.20211	0.737764	0.920839	0	3.21888	3.21888	0.0249652	0.516379	6.72552e-08	0.0363314
000042.SZ	2011	中洲控股	1.8571	3	42	SZSE Main Board	0.587809	0.92876	0	-0.00291615	0.052659	22.69	0.646232	0.045789	0.129882	0.519827	0.166472	0.275056	2.13643	0.712897	-0.0165666	0.00176752	0.571124	0.0135438	0.32436	0.052683	0	2.19722	0.333333	0	0.297496	0.577496	0.693809	0.75403	0.628812	1.33216	0.132135	0.139204	0.140936	2.1708	1.30215	1.10686	1	2.89037	2.89037	-0.098188	0.746041	0.000377019	0.0679837
000042.SZ	2012	中洲控股	1.6667	2	42	SZSE Main Board	-0.504429	-0.67357	0	0.00955694	0.0533361	22.7404	0.613915	0.056134	0.151686	0.494678	0.152646	0.367737	2.29805	0.712666	0.0483403	0.00105294	0.589456	0.00941599	0.407689	0.051638	0	2.19722	0.333333	0	0.297496	0.577496	0.703278	0.791133	0.628812	1.36399	0.132135	0.140161	0.142582	1.56168	1.65853	1.25418	1	2.94444	2.94444	-0.0625461	0.501709	0.000377019	0.0513406
000042.SZ	2013	中洲控股	1.6667	3	42	SZSE Main Board	-1.05855	-0.99467	0	0.00658409	0.0468759	22.8025	0.616542	0.052273	0.135868	0.485057	0.183238	0.285272	2.09894	0.45342	0.020724	0.0010771	0.691515	0.0106646	-0.179849	0.064052	0	2.07944	0.375	0	0.284877	0.526521	0.689961	0.773286	0.495417	1.42196	0.111176	0.124783	0.126851	1.30471	1.9988	1.38289	0	2.99573	2.99573	-0.0359857	0.728984	0.000377019	0.0747512
000042.SZ	2014	中洲控股	1.25	3	42	SZSE Main Board	-0.408427	-0.254045	0	0.00481025	0.0490568	23.5081	0.796201	0.025263	0.095989	0.427087	0.100771	0.250702	1.68804	0.180361	-0.100339	0.000692768	0.832609	0.0050498	0.370459	1.025	0	2.19722	0.333333	1	0.288317	0.529961	0.643869	0.700237	0.4895	1.2332	0.113148	0.122224	0.122975	2.206	2.22429	1.24944	0	3.04452	3.04452	0.0881903	0.687118	0.000377019	0.0511452
000042.SZ	2015	中洲控股	1.1429	3	42	SZSE Main Board	0.194226	-0.318016	1	0.0100051	0.0893741	23.9269	0.771898	0.019584	0.089612	0.398735	0.0792127	0.247238	1.71981	0.342403	-0.034394	0.0033016	0.664116	0.0592101	0.664409	0.520183	0	2.19722	0.333333	1	0.47351	0.628873	0.653205	0.682878	0.175248	0.379496	0.236337	0.236665	0.236841	1.77048	2.47617	1.2424	0	3.09104	3.09104	0.318905	0.614453	0.00682195	0.0473411
000042.SZ	2016	中洲控股	1.25	3	42	SZSE Main Board	-0.347289	0.026728	0	0.000312525	0.0404161	24.0961	0.799012	0.008238	0.038605	0.292134	0.0272976	0.301796	1.647	0.463291	0.0599563	0.00317082	0.612015	0.0497636	0.607773	0.184401	0	2.19722	0.333333	1	0.47368	0.629098	0.676264	0.735531	0.175248	0.427681	0.236507	0.23765	0.238388	2.16715			0	3.13549	3.13549	-0.329883	0.649132	0.0068244	0.0381572
000042.SZ	2017	中洲控股	1.25	2	42	SZSE Main Board	0.196241	0.33379	0	-0.00524308	0.0293102	24.4988	0.842186	0.016732	0.095551	0.362794	0.0703583	0.237814	1.55112	0.38917	-0.118846	0.00226898	0.648268	0.0319146	0.06635	0.495798	0	2.19722	0.333333	1	0.47368	0.629098	0.672472	0.73908	0.175248	0.419676	0.236507	0.237508	0.238421	4.04254	1.56747	1.06573	0	3.17805	3.17805	-0.101956	0.645354	0.00489598	0.0409739
000042.SZ	2018	中洲控股	1	3	42	SZSE Main Board	1.59155	0.700477	1	-0.00550121	0.0596514	24.553	0.833525	0.009255	0.057037	0.470812	0.0522467	0.17714	1.44342	0.522228	0.06518	0.00249575	0.55993	0.0272326	-0.082286	0.055727	0	2.19722	0.333333	0	0.493665	0.644433	0.699929	0.76093	0.168155	0.417822	0.255187	0.256996	0.257765	6.17351	0.973014	0.995526	0	3.21888	3.21888	0.0223847	0.766105	0.00316231	0.0576601
000042.SZ	2019	中洲控股	1	3	42	SZSE Main Board	0.199464	0.00784306	0	0.000162673	0.0347868	24.5331	0.822497	0.014772	0.085918	0.399645	0.0933791	0.158197	1.6085	0.28298	-0.0186655	0.00259511	0.720973	0.0249084	-0.091782	-0.019743	0	2.19722	0.333333	0	0.497708	0.648476	0.680205	0.735178	0.166789	0.366675	0.259195	0.259699	0.260317	6.25223	0.90107	0.98251	0	3.2581	3.2581	0.00451145	0.739937	0.00316231	0.072026
000045.SZ	2011	深纺织A	1.5	3	45	SZSE Main Board	-1.05074	-0.853817	0	-0.00954275	0.0521089	21.3156	0.242557	0.028245	0.036026	0.170668	0.0686156	0.411643	3.46831	3.0814	0.0153471	0.0315056	0.0395834	0.278797	0.117736	0.092306	0	2.19722	0.333333	0	0.542644	0.616446	0.624554	0.638301	0.0883244	0.150946	0.297429	0.297462	0.2975	0.676511	2.28749	1.67396	1	2.89037	2.89037	-0.0864529	0.665172	0.000297306	0.105884
000045.SZ	2012	深纺织A	1.5	3	45	SZSE Main Board	-0.756603	-0.0452009	0	-0.0054082	0.0610795	21.3549	0.307152	-0.04391	-0.060606	0.0426494	-0.0958319	0.458195	1.81793	1.35332	-0.0824984	0.0536733	0.0761744	0.504697	0.185471	0.040058	1	2.19722	0.333333	0	0.542644	0.59415	0.600216	0.610244	0.0883244	0.106095	0.296772	0.296791	0.296811	1.00934	1.67614	1.31927	1	2.94444	2.94444	0.179104	0.626426	0.000297306	0.147614
000045.SZ	2013	深纺织A	2	3	45	SZSE Main Board	-1.33906	-1.06932	0	0.00586052	0.0616648	21.7712	0.194236	0.019957	0.026229	0.0381581	0.0417493	0.478021	6.51866	5.67679	-0.0654775	0.0485392	0.0714684	0.307966	0.338397	0.516361	0	2.19722	0.333333	0	0.462111	0.538333	0.606068	0.719457	0.0901786	0.31152	0.216477	0.218771	0.222182	0.779853	1.76347	1.35145	1	2.99573	2.99573	-0.126245	0.733931	0.000183605	0.126512
000045.SZ	2014	深纺织A	2.3333	3	45	SZSE Main Board	0.968396	0.363375	1	0.00721749	0.074451	21.761	0.221956	-0.040035	-0.050551	0.0464172	-0.0938033	0.426802	3.8002	3.25719	-0.017253	0.0553084	0.0817134	0.292219	0.070599	-0.010161	1	2.07944	0.375	0	0.462111	0.51217	0.524182	0.543969	0.0689071	0.134321	0.214893	0.214967	0.215046	0.654881	2.17484	1.73926	1	3.04452	3.04452	0.219368	0.536087	0.000183605	0.0986794
000045.SZ	2015	深纺织A	1	3	45	SZSE Main Board	0.158593	0.0562431	0	0.0136548	0.107698	21.8116	0.267673	0.002903	0.003888	0.068666	0.00692664	0.419119	3.29443	2.74739	0.0133308	0.06155	0.103986	0.266054	0.013043	0.051939	0	2.07944	0.375	1	0.462111	0.534199	0.548044	0.571081	0.087089	0.185957	0.21618	0.216277	0.216389	0.460403	3.28664	2.39025	1	3.09104	3.09104	0.306862	0.564719	0.000183605	0.0839983
000045.SZ	2017	深纺织A	2	3	45	SZSE Main Board	-0.814852	-0.62166	0	-0.00542422	0.0585639	22.1573	0.160336	0.017717	0.021158	0.119239	0.0499217	0.354898	5.76045	5.20696	-0.00679705	0.0458805	0.0656892	0.156381	0.231468	0.018487	0	2.19722	0.333333	0	0.457816	0.500428	0.509447	0.520807	0.0689071	0.112777	0.210713	0.210758	0.210784	0.931771	1.41496	1.28986	1	3.17805	3.17805	-0.0561372	0.552304	0.00163122	0.0775012
000045.SZ	2021	深纺织A	1	3	45	SZSE Main Board	-0.38393	-0.271188	0	0.00644356	0.0444607	22.4411	0.288691	0.01425	0.019106	0.188389	0.0327476	0.435158	3.33546	2.34346	-0.000796215	0.0861357	0.133403	0.431704	0.087618	0.121347	0	2.19722	0.333333	0	0.462111	0.505817	0.521249	0.543717	0.0689071	0.127974	0.214701	0.21483	0.214933	1.2833	1.21397	1.09931	1	3.3322	3.3322	-0.109263	0.561372	0.000189528	0.0532268
000046.SZ	2011	*ST泛海	2.3571	3	46	SZSE Main Board	-0.0289384	0.125512	0	0.000804314	0.0555546	23.8776	0.638528	0.010723	0.029194	0.513088	0.122572	0.087486	3.25165	0.382872	-0.0572212	0.00808694	0.874354	0.00443194	0.232322	0.048834	0	2.63906	0.357143	0	0.736654	0.783317	0.820306	0.850495	0.0369359	0.113557	0.543777	0.544462	0.54465	1.19045	2.32388	1.47574	0	2.89037	3.13549	-0.297295	0.848531	0.00327469	0.0811232
000046.SZ	2012	*ST泛海	2.25	3	46	SZSE Main Board	-1.28559	-0.764866	0	0.0066352	0.0666029	24.1551	0.710283	0.02862	0.089255	0.568225	0.175023	0.163518	4.17413	0.875337	-0.055151	0.0127208	0.770576	0.00449581	1.21971	0.319904	0	2.63906	0.357143	0	0.736654	0.782678	0.819611	0.853174	0.0369359	0.112613	0.543753	0.544435	0.544671	1.25703	2.74588	1.50457	0	2.94444	3.17805	-0.00244804	0.86267	0.00318692	0.051981
000046.SZ	2013	*ST泛海	1.875	4	46	SZSE Main Board	0.486401	0.471358	1	-0.00197215	0.048337	24.4304	0.763096	0.0329	0.126687	0.549829	0.198574	0.165684	3.20817	0.70188	-0.0693676	0.0258214	0.746896	0.00329551	0.335652	0.316902	0	2.70805	0.333333	0	0.736654	0.78919	0.82618	0.865664	0.0369359	0.121531	0.54404	0.544725	0.545163	1.99088	2.12023	1.26475	0	2.99573	3.21888	-0.0287903	0.848556	0.00318692	0.054206
000046.SZ	2014	*ST泛海	2.2	4	46	SZSE Main Board	-0.925793	-0.584638	0	0.0170044	0.0548128	24.9844	0.823456	0.026686	0.130561	0.565278	0.27452	0.097208	1.92099	0.730669	0.0102665	0.021886	0.52024	0.00784743	0.021046	0.740121	0	2.70805	0.333333	0	0.736654	0.781796	0.808989	0.844001	0.0369359	0.098194	0.54372	0.544097	0.544385	1.5728	3.60141	1.45861	0	3.04452	3.2581	0.0227938	0.837035	0.00190858	0.216727
000046.SZ	2015	*ST泛海	1.3333	4	46	SZSE Main Board	-0.440879	-0.540646	0	0.00914714	0.0935386	25.497	0.87189	0.028047	0.190169	0.482102	0.281548	0.099615	2.07111	1.00525	-0.00150929	0.00998751	0.436341	0.00583579	0.558338	0.669596	0	2.83321	0.352941	0	0.738197	0.796221	0.834764	0.866397	0.0397302	0.130815	0.546619	0.547488	0.547709	2.06937	3.77205	1.35451	0	3.09104	3.29584	0.120632	0.85615	0.000478352	0.25622
000046.SZ	2016	*ST泛海	1.5	4	46	SZSE Main Board	-0.274333	-0.126239	0	-0.00491792	0.0413691	25.8463	0.851677	0.021068	0.142336	0.414953	0.164163	0.128333	2.32556	1.09045	-0.0907382	0.00254587	0.398275	0.00527441	0.971084	0.418058	0	2.89037	0.333333	0	0.665877	0.716351	0.757239	0.820533	0.0399628	0.137206	0.444669	0.445524	0.446332	3.47683	1.93914	1.12197	0	3.13549	3.3322	-0.149304	0.842643	0.000754356	0.199935
000046.SZ	2017	*ST泛海	1	4	46	SZSE Main Board	-1.02486	-0.17113	0	-0.00357182	0.0275926	25.9585	0.85357	0.017393	0.118061	0.381337	0.368834	0.047157	1.51194	0.570108	-0.102559	0.011021	0.450081	0.00546185	-0.549727	0.118801	0	2.89037	0.333333	0	0.671515	0.728436	0.775821	0.832959	0.0446194	0.155329	0.452557	0.45368	0.454335	4.8441	1.4098	1.05884	0	3.17805	3.3673	-0.0146527	0.808164	0.000338668	0.495427
000048.SZ	2015	京基智农	1.3333	2	48	SZSE Main Board	-0.438139	-0.0911762	0	0.0429083	0.157952	21.3864	0.58659	0.106927	0.298186	0.314215	0.0911272	1.17338	1.095	0.903605	0.159754	0.0206132	0.106339	0.174782	0.073496	-0.02125	0	2.3979	0.363636	0	0.285419	0.43655	0.480742	0.581308	0.342618	0.684338	0.093872	0.094849	0.09688	0.136446	17.728	7.75998	0	3.09104	3.09104	0.301579	0.433977	0.0183447	0.0898987
000048.SZ	2016	京基智农	2	2	48	SZSE Main Board	0.336605	0.626999	1	0.00487289	0.096311	21.3961	0.578484	0.003079	0.007375	0.176909	0.00384623	0.800521	1.05988	0.362543	-0.315245	0.0236522	0.364363	0.179901	-0.321799	0.009757	0	2.3979	0.363636	0	0.316498	0.637572	0.680887	0.764094	0.943129	1.15132	0.189779	0.190717	0.19217	0.132254			0	3.13549	3.13549	-0.281093	0.709696	0.0183447	0.117619
000048.SZ	2021	京基智农	1	3	48	SZSE Main Board	-0.525022	-0.455853	0	0.00191087	0.0512993	23.4201	0.827464	0.032227	0.149274	0.504922	0.123729	0.260465	0.784422	0.393124	0.178035	0.00245742	0.289803	0.215462	-0.208775	0.497671	0	2.3979	0.363636	0	0.43038	0.762859	0.807455	0.841367	0.693577	0.876144	0.27548	0.276474	0.276847	1.63764	3.53918	1.4381	0	3.3322	3.3322	-0.0637703	0.762154	0	0.0718136
000049.SZ	2011	德赛电池	2	3	49	SZSE Main Board	-0.941442	-0.951849	0	-0.00317402	0.0529595	21.0734	0.698867	0.138379	0.445064	0.206468	0.0699067	1.97948	1.27773	1.07045	-0.00659655	0.62651	0.141833	0.0926164	0.706906	0.669116	0	2.19722	0.333333	0	0.486513	0.509676	0.521842	0.547601	0.0281846	0.0726168	0.236972	0.237046	0.23718	0.498447	6.66228	2.70457	1	2.83321	2.83321	-0.760317	0.539909	0.000308319	0.0751173
000049.SZ	2012	德赛电池	1.8261	3	49	SZSE Main Board	-0.330759	-0.141465	0	0.0116309	0.0750468	21.3445	0.750595	0.104086	0.382973	0.166411	0.0534328	1.94798	1.20846	1.0743	0.18382	0.579743	0.0997967	0.06045	0.422429	0.31141	0	2.07944	0.375	0	0.473117	0.543014	0.582601	0.639212	0.0909637	0.23141	0.226413	0.227197	0.22784	0.444974	9.01073	2.99792	1	2.89037	2.89037	-0.0249714	0.713522	0	0.0687642
000049.SZ	2013	德赛电池	1.6154	3	49	SZSE Main Board	0.399291	0.284024	1	0.0180741	0.0620071	21.9385	0.806481	0.105129	0.492641	0.145265	0.0624729	1.6828	1.21585	1.01279	0.0163429	0.597313	0.156978	0.0352202	0.377834	0.811183	0	2.19722	0.333333	0	0.45676	0.535046	0.568848	0.6327	0.104996	0.245398	0.211849	0.212421	0.213247	0.350958	14.7238	3.65583	1	2.94444	2.94444	-0.105346	0.809375	0	0.0494797
000049.SZ	2014	德赛电池	1.3636	3	49	SZSE Main Board	0.258853	0.263435	0	-0.00726062	0.0439291	22.2656	0.803558	0.077766	0.398358	0.106943	0.0489673	1.58813	1.19666	1.00339	0.0318248	0.371917	0.152305	0.0347421	0.451357	0.38697	0	2.19722	0.333333	0	0.452277	0.475128	0.481415	0.489531	0.03555	0.0644251	0.204859	0.20488	0.204893	0.756333	6.7306	2.12573	1	2.99573	2.99573	0.0362066	0.480795	0	0.0332538
000049.SZ	2015	德赛电池	1.5	3	49	SZSE Main Board	-0.641163	-0.561467	0	0.0157228	0.0831662	21.9478	0.647972	0.076278	0.291166	0.0891901	0.0365293	2.08814	1.38322	1.07721	0.188048	0.431015	0.196189	0.0522766	0.319987	-0.272271	0	2.19722	0.333333	0	0.452277	0.507271	0.532772	0.564674	0.0757094	0.177977	0.206158	0.20649	0.206698	0.291973	9.72926	4.07295	1	3.04452	3.04452	0.405412	0.641532	0	0.0307473
000049.SZ	2016	德赛电池	1.2222	3	49	SZSE Main Board	-0.604905	-0.240789	0	-0.0040902	0.0603074	22.3614	0.708479	0.081814	0.259228	0.0970835	0.0400814	2.04119	1.24717	0.975102	0.0166277	0.502122	0.192668	0.0440996	0.034411	0.512323	0	2.19722	0.333333	0	0.452277	0.512832	0.532362	0.567882	0.0757094	0.177071	0.206419	0.20661	0.206875	0.596233	5.75326	2.38567	1	3.09104	3.09104	-0.0925002	0.676163	0	0.0377802
000049.SZ	2017	德赛电池	1.2105	4	49	SZSE Main Board	0.37814	0.321592	0	-8.32941e-05	0.0451266	22.7539	0.761753	0.056996	0.219447	0.0880064	0.0291343	1.9563	1.11453	0.789003	-0.0548167	0.477285	0.247957	0.0866833	0.431154	0.48064	0	2.19722	0.333333	0	0.452277	0.498299	0.516712	0.547435	0.0757094	0.142468	0.205866	0.206037	0.206229	0.937662	4.47637	1.82824	1	3.13549	3.13549	-0.316869	0.632667	0	0.040141
000049.SZ	2018	德赛电池	1.3333	4	49	SZSE Main Board	-0.81423	-0.5652	0	-0.00438278	0.0605122	22.9005	0.743297	0.063939	0.257663	0.0819827	0.0304718	2.09831	1.21148	0.807055	0.0138481	0.470596	0.289407	0.0778159	0.381489	0.157888	0	2.19722	0.333333	0	0.452277	0.500102	0.518657	0.548724	0.0757094	0.146768	0.205912	0.206088	0.206272	1.49872	2.59926	1.41053	1	3.17805	3.17805	-0.0987013	0.593508	0	0.0108444
000049.SZ	2019	德赛电池	1.4286	4	49	SZSE Main Board	-1.60388	-1.16146	0	0.00888136	0.0636509	22.8946	0.673751	0.076152	0.261354	0.083611	0.03632	2.09669	1.34239	0.966055	0.181818	0.44753	0.22982	0.0980514	0.069189	-0.00588	0	2.19722	0.333333	0	0.448012	0.503392	0.520379	0.548021	0.0757094	0.161529	0.202326	0.202471	0.202635	1.03897	2.95019	1.63025	1	3.21888	3.21888	0.351608	0.558382	0.000723946	0.01172
000049.SZ	2020	德赛电池	1.5	4	49	SZSE Main Board	-1.73077	-1.02638	0	0.0126603	0.0754376	22.9248	0.687771	0.083133	0.260497	0.0867106	0.0381629	2.17838	1.18961	0.907695	0.141843	0.513731	0.187993	0.102593	0.051789	0.030688	0	2.19722	0.333333	0	0.448012	0.51292	0.560977	0.624765	0.0757094	0.252147	0.202825	0.203981	0.204844	0.645361	4.96276	2.22562	1	3.2581	3.2581	-0.0632402	0.669761	0.000723946	0.0115578
000049.SZ	2021	德赛电池	1.75	4	49	SZSE Main Board	-0.201435	-0.115419	0	0.00697229	0.0702416	23.1007	0.681789	0.079954	0.253994	0.0936501	0.0407761	1.96081	1.26976	0.872248	0.0445776	0.477892	0.239685	0.0791009	0.003765	0.192233	0	2.19722	0.333333	0	0.228591	0.469928	0.496361	0.530543	0.960799	1.17139	0.100961	0.101335	0.101593	0.615353	5.10694	2.29905	1	3.29584	3.29584	0.118649	0.604373	0.000724278	0.0138619
000050.SZ	2011	深天马A	2.1111	3	50	SZSE Main Board	-0.314993	-0.0444996	0	-0.0153603	0.0584858	22.8092	0.6375	0.032132	0.095177	0.118679	0.0557827	0.576018	1.08557	0.883676	0.0661881	0.127757	0.0548581	0.568052	0.336041	0.010117	0	1.94591	0.428571	0	0.456217	0.574257	0.589156	0.603953	0.184182	0.291394	0.216351	0.216469	0.216516	2.2544	1.22366	1.08107	1	2.83321	3.3673	-0.703444	0.607659	3.91824e-05	0.0740948
000050.SZ	2012	深天马A	2	3	50	SZSE Main Board	-0.604198	-0.319964	0	0.0074362	0.0755241	22.7778	0.608351	0.017065	0.046045	0.143665	0.0317433	0.537602	0.863854	0.662008	0.104694	0.120921	0.0656152	0.565474	-0.06098	-0.03092	0	1.94591	0.428571	0	0.456217	0.568226	0.587959	0.614685	0.184182	0.28877	0.215977	0.216172	0.216343	1.71792	1.48627	1.19044	1	2.89037	3.4012	-0.0124826	0.626265	3.91824e-05	0.0844172
000050.SZ	2013	深天马A	1.5	3	50	SZSE Main Board	-0.480214	-0.430709	0	0.0125419	0.0906841	22.7998	0.588088	0.03619	0.090049	0.181448	0.0631809	0.5728	0.986294	0.806098	0.178229	0.118321	0.0644555	0.499792	0.042883	0.022244	0	2.19722	0.333333	0	0.456217	0.545555	0.555613	0.57184	0.184182	0.21787	0.215222	0.215273	0.215327	1.23039	1.97312	1.40083	1	2.94444	3.43399	0.137846	0.566122	3.91824e-05	0.0994313
000050.SZ	2014	深天马A	1.5	3	50	SZSE Main Board	-1.21023	-0.786809	0	0.0125438	0.0730558	23.4764	0.454445	0.049973	0.106491	0.186529	0.0736863	0.678192	1.077	0.761271	0.0883023	0.152758	0.0960734	0.498074	1.06275	0.967277	0	2.19722	0.333333	0	0.257628	0.446504	0.557967	0.659867	0.455063	1.16579	0.085249	0.091804	0.094016	0.723687	2.53286	1.4243	1	2.99573	3.46574	0.194464	0.592529	1.98809e-05	0.107351
000050.SZ	2015	深天马A	1.5	3	50	SZSE Main Board	-0.508386	-0.436567	0	0.00888437	0.117094	23.7973	0.387465	0.029773	0.050948	0.163369	0.052761	0.564291	1.83169	1.60525	0.206165	0.094754	0.0641256	0.316504	0.129542	0.378282	0	2.07944	0.375	0	0.257628	0.446504	0.557967	0.650838	0.455063	1.16579	0.085249	0.091804	0.093656	0.901039	2.2431	1.4144	1	3.04452	3.49651	0.038604	0.62801	8.59326e-05	0.120654
000050.SZ	2016	深天马A	1.3	3	50	SZSE Main Board	-0.197528	-0.0182206	0	-0.00109669	0.0660182	23.7996	0.365342	0.026285	0.04215	0.201832	0.053012	0.495832	1.73719	1.53695	0.0452323	0.0907134	0.0499128	0.289129	0.019635	0.002342	0	2.19722	0.333333	0	0.208099	0.360664	0.457594	0.58913	0.455063	1.19892	0.055622	0.060421	0.064233	0.822162			1	3.09104	3.52636	-0.154717	0.585726	7.85812e-05	0.135742
000050.SZ	2017	深天马A	1.3333	3	50	SZSE Main Board	0.128027	0.00580015	0	0.00322863	0.0639247	24.1128	0.511848	0.031451	0.05718	0.208493	0.057606	0.54596	1.10405	0.946889	0.0647911	0.112312	0.054056	0.223326	0.305096	0.367766	0	2.19722	0.333333	0	0.208099	0.355664	0.442602	0.52633	0.431034	1.12688	0.0547	0.058773	0.060423	1.07375	1.90784	1.44314	1	3.13549	3.55535	-0.126208	0.551255	7.30855e-05	0.111534
000050.SZ	2018	深天马A	1.25	3	50	SZSE Main Board	0.234783	-0.0774096	1	-0.0117473	0.0586443	24.8182	0.566855	0.017143	0.038973	0.151907	0.0340307	0.503738	0.766249	0.601555	0.0593837	0.0994124	0.0520515	0.487196	1.06327	1.0247	0	2.19722	0.333333	0	0.190228	0.417648	0.563037	0.646282	0.748335	1.9598	0.063688	0.074514	0.075972	2.98809	0.772632	0.932635	1	3.17805	3.58352	-0.236321	0.552378	3.05646e-05	0.0265301
000050.SZ	2019	深天马A	1.5833	3	50	SZSE Main Board	-0.57351	-0.333344	0	0.0134121	0.0896431	24.9046	0.591951	0.013218	0.031468	0.168469	0.0273881	0.482627	0.70542	0.541838	0.0727362	0.0891174	0.0510077	0.431558	0.047401	0.090178	0	2.19722	0.333333	0	0.190228	0.420235	0.565625	0.647256	0.748335	1.97341	0.064135	0.074961	0.076351	1.96173	1.24925	1.09082	1	3.21888	3.61092	0.297901	0.645115	3.05646e-05	0.0360401
000050.SZ	2020	深天马A	1.3333	4	50	SZSE Main Board	-0.447572	-0.196959	0	-0.000755058	0.0464184	25.0213	0.543647	0.021215	0.048926	0.194283	0.0504407	0.420588	0.850262	0.649901	0.0907705	0.0695647	0.0471575	0.363044	-0.034649	0.123861	0	2.19722	0.333333	0	0.158523	0.357155	0.500218	0.624097	0.748335	2.15549	0.045603	0.055841	0.059444	2.03046	1.07921	1.0269	1	3.2581	3.63759	-0.272406	0.634109	2.10762e-05	0.0337382
000050.SZ	2021	深天马A	1.375	3	50	SZSE Main Board	-0.943274	-0.144592	0	-0.00146277	0.0416633	25.1107	0.566435	0.020033	0.045074	0.183381	0.0484604	0.413393	0.82327	0.647404	0.062823	0.0833775	0.0459324	0.302078	0.088821	0.093458	0	2.3979	0.363636	0	0.158523	0.357155	0.500218	0.627062	0.748335	2.15549	0.045603	0.055841	0.059541	2.51352	0.917622	0.966506	1	3.29584	3.66356	-0.0583706	0.611133	1.5502e-05	0.0317496
000055.SZ	2012	方大集团	2	3	55	SZSE Main Board	-1.6975	-1.16006	0	0.00365826	0.0514326	21.5682	0.502397	0.002869	0.005578	0.180867	0.00460923	0.622517	1.24362	1.00615	0.0254584	0.332885	0.115611	0.146729	0.036422	0.07603	0	1.94591	0.428571	1	0.090862	0.159701	0.205494	0.220414	0.447327	1.26161	0.010703	0.011752	0.0118	1.25676	2.8752	1.59402	0	2.83321	2.94444	-0.12527	0.288415	0.000183981	0.0877586
000055.SZ	2014	方大集团	1	3	55	SZSE Main Board	-0.0348925	-0.122854	0	0.0123604	0.0480754	22.0215	0.644927	0.029602	0.073662	0.179272	0.0478193	0.619048	1.18314	0.754224	-0.152317	0.301755	0.268227	0.133702	0.109122	0.408978	0	1.94591	0.428571	1	0.090862	0.180498	0.232003	0.289686	0.550297	1.55336	0.012327	0.013663	0.014348	0.857232	5.90729	2.17292	0	2.94444	3.04452	0.0865455	0.276608	0.00137276	0.0787199
000055.SZ	2016	方大集团	1	3	55	SZSE Main Board	-0.524209	-0.582863	0	0.00158156	0.0718493	22.6383	0.660779	0.116608	0.360795	0.382671	0.156045	0.747274	1.67322	1.07858	0.0686185	0.345206	0.293297	0.0746744	0.648273	0.520346	0	1.94591	0.428571	1	0.087156	0.202242	0.258692	0.327406	0.834446	1.96815	0.01468	0.016336	0.017377	1.09888	4.67155	1.84302	0	3.04452	3.13549	-0.322628	0.272515	0.00164246	0.0408962
000055.SZ	2017	方大集团	1	4	55	SZSE Main Board	-0.264024	-0.326016	0	-0.00651927	0.0404935	22.7548	0.575245	0.159729	0.415447	0.32205	0.39052	0.409017	1.42836	1.16909	0.0731544	0.251838	0.107484	0.0613892	-0.298867	0.123525	0	1.94591	0.428571	1	0.087156	0.204778	0.25041	0.304097	0.879198	1.87312	0.015148	0.01619	0.016798	1.85125	2.21457	1.3761	0	3.09104	3.17805	-0.183555	0.251731	0.00159648	0.0518467
000056.SZ	2011	皇庭国际	1	2	56	SZSE Main Board	-0.609975	-0.830824	0	0.00754814	0.0895392	21.1556	1.2517	-0.138262		0.109953	-10.9449	0.012633	2.34546	0.072823	-0.0983996	0.000334255	0.901066	0.0423704	0.062897	4e-05	1	2.07944	0.375	0	0.137003	0.297888	0.396544	0.46927	0.661201	1.89442	0.031918	0.037079	0.038629	0.924515		2.80435	0	2.77259	2.94444	-0.0144774	0.301308	0.00205481	2.95253
000056.SZ	2015	皇庭国际	1.6667	3	56	SZSE Main Board	-0.0905661	-0.172866	0	0.0241973	0.118284	22.8022	0.374701	0.004833	0.009793	0.724808	0.142925	0.033816	0.458183	0.456404	0.0185067	0.00605314	9.55423e-05	0.00716862	1.71166	0.015721	0	1.60944	0.6	0	0.214908	0.527618	0.609698	0.679982	0.970026	1.83702	0.100512	0.10487	0.105908	0.52258	3.88318	1.48268	0	2.99573	3.13549	0.255634	0.369563	0.00119502	0.194947
000056.SZ	2016	皇庭国际	1.4286	3	56	SZSE Main Board	-0.869113	-0.854373	0	-0.0034591	0.0537517	23.0879	0.482337	0.012493	0.022156	0.699248	0.357251	0.034968	3.84356	3.84308	0.0027046	0.00390301	2.36679e-05	0.00511525	0.214515	0.330776	0	2.19722	0.333333	0	0.214908	0.527618	0.609698	0.691029	0.970026	1.83702	0.100512	0.10487	0.106199	0.887797	2.76101	1.22203	0	3.04452	3.17805	-0.627975	0.368974	0.00119502	0.190544
000056.SZ	2017	皇庭国际	1	3	56	SZSE Main Board	0.253283	0.129752	0	0.000409628	0.027626	23.3744	0.591611	0.016887	0.037057	0.670786	0.299107	0.056459	1.75269	1.74168	0.0237185	0.00371971	0.00160632	0.00383901	1.15527	0.331674	0	2.19722	0.333333	0	0.209869	0.515246	0.595402	0.673821	0.970026	1.83702	0.095853	0.100009	0.101245	1.14557			0	3.09104	3.21888	-0.127696	0.387627	0.00738534	0.128563
000056.SZ	2018	皇庭国际	1	3	56	SZSE Main Board	1.34615	0.508393	1	-0.0240774	0.0754225	23.3076	0.561924	0.008382	0.020371	0.632183	0.125025	0.067042	1.29475	1.28775	0.0146009	0.0113919	0.00115381	0.00386177	0.351487	-0.064563	0	2.19722	0.333333	0	0.216015	0.511392	0.591548	0.665152	0.942418	1.73846	0.096535	0.100691	0.101793	3.00571	0.95742	0.93299	0	3.13549	3.2581	0.0616534	0.698676	0.00775791	0.133936
000058.SZ	2015	深赛格	1	3	58	SZSE Main Board	0.188871	0.0556315	0	0.0230744	0.144257	21.6844	0.357337	0.040941	0.067997	0.166508	0.145602	0.281183	1.51023	1.01025	-0.00476296	0.0375622	0.172416	0.0143515	0.08834	-0.016941	0	2.19722	0.333333	0	0.302446	0.315247	0.323198	0.335309	0.0281905	0.0686139	0.091565	0.091597	0.091626	0.409866			1	2.99573	2.99573	0.539183	0.445321	0.000121797	0.0596369
000058.SZ	2016	深赛格	1	4	58	SZSE Main Board	-0.097205	-0.525888	0	0.000370523	0.0637783	21.6587	0.309922	0.055097	0.08272	0.139637	0.211531	0.260466	1.64309	0.854681	-0.0471025	0.0199627	0.236277	0.0153758	-0.093252	-0.025389	0	2.19722	0.333333	0	0.302446	0.316675	0.326037	0.340437	0.0286675	0.0780007	0.09158	0.091624	0.091667	0.429157	4.92254	3.06806	1	3.04452	3.04452	-0.378331	0.460715	0.000117974	0.0892972
000059.SZ	2011	华锦股份	1.5	3	59	SZSE Main Board	-1.87822	-0.869981	0	-0.0106046	0.0728249	24.0744	0.735552	0.030578	0.118896	0.14331	0.0224193	1.36391	0.667846	0.306379	0.112025	0.00662753	0.154198	0.599101	0.569629	0.075366	0	2.19722	0.333333	0	0.511393	0.533325	0.551218	0.574969	0.0217025	0.0778755	0.261763	0.261924	0.26204	3.12767	1.20903	1.05528	1	2.70805	2.70805	0.0276135	0.607853	5.11784e-06	0.0373364
000059.SZ	2012	华锦股份	1.9167	3	59	SZSE Main Board	0.0413342	0.120926	0	-0.000440804	0.055082	24.2123	0.774421	0.00065	0.002669	0.120327	0.000553572	1.17503	0.679528	0.316069	-0.0642221	0.00504384	0.196232	0.566702	-0.041226	0.147773	0	2.19722	0.333333	0	0.511393	0.533884	0.546526	0.571381	0.0279001	0.0687006	0.261794	0.261874	0.261998	4.0063	1.10652	1.02403	1	2.77259	2.77259	-0.184188	0.616752	5.11784e-06	0.0350626
000059.SZ	2013	华锦股份	1.8182	3	59	SZSE Main Board	-0.864199	-0.324055	0	-0.0046776	0.0509315	24.0712	0.745773	-0.005294	-0.02216	0.101732	-0.00389785	1.35816	0.596891	0.252898	0.0640062	0.000435641	0.161502	0.589841	0.154107	-0.131567	1	2.07944	0.375	0	0.511393	0.536229	0.547208	0.568003	0.0273919	0.0700342	0.261836	0.261896	0.261985	4.74817	0.828422	0.956381	1	2.83321	2.83321	0.0529159	0.566929	5.11784e-06	0.0368481
000059.SZ	2014	华锦股份	2.5	3	59	SZSE Main Board	-0.848081	-0.445404	0	0.0158567	0.0812566	24.267	0.725987	-0.047146	-0.177854	0.0694728	-0.033817	1.39416	0.62615	0.33039	0.00368519	0.00530064	0.17549	0.509679	0.057444	0.21634	1	2.19722	0.333333	0	0.508551	0.54382	0.563516	0.590914	0.0490456	0.108082	0.259353	0.259547	0.259699	2.19604	1.66183	1.13612	1	2.89037	2.89037	0.17882	0.575683	2.881e-06	0.0307365
000059.SZ	2016	华锦股份	1.1818	3	59	SZSE Main Board	0.0125014	0.014268	0	0.00982508	0.0610716	24.1691	0.646672	0.060307	0.18207	0.281852	0.0635015	0.949699	0.642034	0.451025	0.134643	0.00551933	0.115495	0.457287	-0.058409	0.048473	0	1.94591	0.285714	1	0.321623	0.485776	0.500221	0.523459	0.478011	0.555302	0.127186	0.127293	0.127404	1.64819	1.71717	1.2218	1	2.99573	2.99573	-0.0947727	0.534787	2.881e-06	0.0548538
000059.SZ	2017	华锦股份	1.5333	3	59	SZSE Main Board	0.454973	0.485482	0	-0.00288118	0.0457455	24.1562	0.591054	0.062278	0.163476	0.238197	0.0575775	1.08163	0.747474	0.519155	0.0957436	0.0120672	0.131074	0.451586	0.158392	-0.012829	0	2.19722	0.333333	1	0.321623	0.478554	0.488382	0.502794	0.400657	0.518492	0.120834	0.120882	0.120925	2.03167	1.20359	1.07288	1	3.04452	3.04452	0.0444148	0.441471	2.54339e-06	0.0481307
000059.SZ	2018	华锦股份	1.5714	3	59	SZSE Main Board	-0.112229	0.0117022	0	-0.00810247	0.0476973	24.2033	0.576934	0.035433	0.08514	0.172135	0.0306334	1.15668	1.73002	1.29301	0.0731085	0.0084686	0.129628	0.416288	0.08808	0.048196	0	2.19722	0.333333	0	0.321623	0.478554	0.506019	0.52456	0.308309	0.57333	0.116612	0.117014	0.117084	3.41667	0.691815	0.869618	1	3.09104	3.09104	-0.231736	0.496763	0	0.0447727
000059.SZ	2019	华锦股份	1.6667	3	59	SZSE Main Board	0.027873	0.0379752	0	0.00167846	0.0310917	24.1029	0.51817	0.033002	0.075054	0.145578	0.0264837	1.24612	1.47149	1.05768	0.0927639	0.00455124	0.127496	0.476198	0.079738	-0.095546	0	2.19722	0.333333	0	0.321623	0.478554	0.512627	0.539445	0.308309	0.593875	0.116612	0.117213	0.117437	3.0141	0.68857	0.849944	1	3.13549	3.13549	-0.0279852	0.494997	0	0.0386317
000059.SZ	2020	华锦股份	1.5	3	59	SZSE Main Board	-0.311238	-0.130349	0	-0.000149231	0.0411372	24.0519	0.494189	0.01205	0.024417	0.123522	0.0113341	1.06315	1.72074	1.34122	0.100884	0.00682695	0.101766	0.457726	-0.23154	-0.049714	0	2.19722	0.333333	0	0.271623	0.478554	0.514922	0.543333	0.396762	0.895723	0.095226	0.095888	0.096109	3.16003	0.625635	0.810643	1	3.17805	3.17805	0.0417514	0.498583	2.75146e-05	0.0431982
000059.SZ	2021	华锦股份	1.5	3	59	SZSE Main Board	0.228984	0.500356	0	0.00791354	0.0699994	24.1926	0.53655	0.031232	0.064643	0.209074	0.0243095	1.28474	2.57631	1.9212	0.0873325	0.00513641	0.138992	0.376748	0.266608	0.151121	0	2.19722	0.333333	0	0.271623	0.470363	0.505171	0.554855	0.366609	0.859824	0.093528	0.094144	0.094664	2.75816	0.782307	0.89911	1	3.21888	3.21888	0.202549	0.591109	2.46336e-05	0.0429272
000060.SZ	2011	中金岭南	2.1613	3	60	SZSE Main Board	0.33126	0.353866	0	-0.0134598	0.044794	23.3653	0.525585	0.07644	0.177977	0.166848	0.0586882	1.30247	1.00903	0.532953	0.0763546	0.044761	0.170674	0.286983	0.936871	-0.03627	0	2.3979	0.363636	0	0.317311	0.39279	0.409754	0.429863	0.205166	0.291332	0.105032	0.10518	0.105261	0.827094	2.54851	1.73397	1	2.70805	2.89037	-0.247688	0.461603	0.00108868	0.0373927
000060.SZ	2012	中金岭南	2.0952	4	60	SZSE Main Board	-0.332563	-0.149167	0	0.0030152	0.0451096	23.3675	0.495988	0.037986	0.077643	0.116938	0.029022	1.30885	0.8977	0.488692	0.105663	0.0271177	0.144965	0.279693	-0.012584	0.002192	0	2.3979	0.363636	0	0.317311	0.395986	0.413367	0.444608	0.215773	0.302719	0.105478	0.105632	0.10583	0.753801	2.6321	1.82193	1	2.77259	2.94444	-0.0773389	0.491116	0.00108868	0.0375125
000060.SZ	2013	中金岭南	2	4	60	SZSE Main Board	-0.831333	-0.464278	0	-0.00579496	0.0476492	23.3939	0.561427	0.029525	0.062703	0.0693157	0.0199388	1.48076	0.825486	0.489978	0.0672007	0.0292327	0.12954	0.278473	0.14773	0.026752	0	2.3979	0.363636	0	0.317311	0.4124	0.437469	0.463574	0.215773	0.378676	0.106083	0.106411	0.106559	1.11535	2.04431	1.45758	1	2.83321	2.99573	0.0293336	0.486835	0.00122862	0.0283135
000060.SZ	2014	中金岭南	1.9091	4	60	SZSE Main Board	-1.00865	-0.745079	0	0.00951446	0.0556575	23.3776	0.540798	0.038464	0.087122	0.0608906	0.022411	1.71628	0.790924	0.410855	0.060455	0.0217363	0.12972	0.317025	0.163673	-0.016186	0	2.3979	0.363636	0	0.317311	0.408159	0.431667	0.454663	0.215773	0.360391	0.105875	0.106158	0.106279	0.726136	2.99901	1.91697	1	2.89037	3.04452	0.11012	0.490024	0.000914152	0.0229075
000060.SZ	2015	中金岭南	1.5556	4	60	SZSE Main Board	0.596638	0.50461	0	0.0146086	0.120205	23.4885	0.503239	0.017324	0.036166	0.0600611	0.0153927	1.12549	0.923408	0.57675	0.0210929	0.0225263	0.122111	0.311643	-0.310741	0.117268	0	2.30259	0.4	0	0.295844	0.379862	0.410497	0.455904	0.187326	0.387545	0.091413	0.091888	0.092326	0.511637	3.93451	2.35813	1	2.94444	3.09104	0.549059	0.522481	0.000687244	0.0302002
000060.SZ	2016	中金岭南	1.5385	4	60	SZSE Main Board	-0.832164	-0.53974	0	-0.00191804	0.0729134	23.5547	0.515829	0.020815	0.042458	0.111319	0.0227046	0.916787	0.964341	0.620554	0.0828783	0.0311373	0.121456	0.29962	-0.110923	0.068393	0	2.30259	0.4	0	0.295844	0.374557	0.412364	0.45813	0.162206	0.393856	0.090771	0.091548	0.091982	0.687821	3.00279	1.96924	1	2.99573	3.13549	-0.310725	0.494965	0.000625864	0.0350035
000060.SZ	2017	中金岭南	1.3333	4	60	SZSE Main Board	-0.734233	-0.683665	0	0.00079549	0.0364878	23.6608	0.448532	0.061028	0.117451	0.142083	0.0576568	1.05846	1.2812	0.894671	0.130864	0.0259315	0.117798	0.287279	0.259476	0.111953	0	2.19722	0.444444	1	0.275064	0.337102	0.375394	0.421843	0.142292	0.364751	0.077716	0.078461	0.078908	0.709828	2.55462	1.79676	1	3.04452	3.17805	-0.171728	0.451032	0.000530885	0.0391135
000060.SZ	2018	中金岭南	1.6	4	60	SZSE Main Board	0.367383	-0.0782364	0	-0.0105479	0.0486934	23.694	0.450591	0.047405	0.086124	0.134964	0.0455623	1.04043	1.11723	0.775169	0.101084	0.0281719	0.112044	0.306365	0.052557	0.033785	0	2.19722	0.333333	1	0.275064	0.337102	0.3721	0.40952	0.142292	0.352776	0.077716	0.078381	0.078669	1.37991	1.31903	1.1752	1	3.09104	3.21888	-0.109887	0.413741	0.000480881	0.0236058
000060.SZ	2019	中金岭南	1.75	4	60	SZSE Main Board	-1.18882	-0.683211	0	0.0026951	0.0406901	23.7349	0.440773	0.043759	0.078927	0.0909583	0.0382179	1.14498	1.06296	0.791226	0.109314	0.0267261	0.0838078	0.356061	0.142116	0.041744	0	2.19722	0.333333	0	0.275064	0.337102	0.375504	0.417192	0.142292	0.365151	0.077716	0.078477	0.078858	1.32385	1.35075	1.19608	1	3.13549	3.2581	-0.011943	0.430807	0.000301378	0.0233967
000060.SZ	2020	中金岭南	2	4	60	SZSE Main Board	-0.59821	-0.253408	0	0.00364283	0.0468109	23.9157	0.47259	0.049244	0.090876	0.0687454	0.0363872	1.35334	1.87774	1.42963	0.0658068	0.0252735	0.0839327	0.305715	0.325677	0.198209	0	2.19722	0.333333	0	0.275064	0.337102	0.374707	0.414852	0.142292	0.362254	0.077716	0.078444	0.078805	1.41512	1.33986	1.17918	1	3.17805	3.29584	0.039896	0.430475	0.000301378	0.0168027
000060.SZ	2021	中金岭南	2	4	60	SZSE Main Board	-0.358011	-0.489527	0	0.00180115	0.0474581	24.0412	0.501386	0.047009	0.091795	0.0595972	0.0274721	1.71115	1.20387	0.882574	0.0640309	0.0212805	0.0871892	0.279931	0.470556	0.133718	0	2.19722	0.333333	0	0.328806	0.359632	0.377042	0.39553	0.0548549	0.1467	0.108602	0.108754	0.108824	1.54027	1.30209	1.15058	1	3.21888	3.3322	0.211878	0.411758	1.64382e-05	0.0119863
000061.SZ	2011	农产品	1.8125	3	61	SZSE Main Board	-0.276983	-0.263149	0	-0.00783688	0.0443057	22.9713	0.564772	0.028139	0.066196	0.356643	0.145593	0.193274	0.652318	0.631821	-0.028817	0.00643978	0.00988196	0.285148	0.309932	0.039086	0	2.56495	0.384615	0	0.215168	0.308436	0.362792	0.45069	0.242677	0.686087	0.050709	0.052186	0.053824	1.10504	2.07924	1.465	1	2.70805	2.89037	-0.230096	0.608923	0.0130356	0.214453
000061.SZ	2012	农产品	2.2222	3	61	SZSE Main Board	-0.215847	-0.148231	0	-0.000236958	0.0523928	23.0857	0.593047	0.010443	0.02487	0.354077	0.0624109	0.167329	0.497923	0.478277	0.0268077	0.00653153	0.00965014	0.27521	-0.063321	0.121206	0	2.56495	0.384615	0	0.246784	0.32643	0.361834	0.424335	0.211586	0.466197	0.064381	0.065018	0.065816	1.34645	1.82501	1.33246	1	2.77259	2.94444	-0.0225287	0.503975	0.0130356	0.234677
000061.SZ	2013	农产品	1.6667	2	61	SZSE Main Board	-0.527346	-0.466979	0	0.00906596	0.0539786	23.2266	0.499835	0.018903	0.041377	0.381334	0.0995413	0.189898	0.683772	0.683332	0.0155606	0.00369907	0.000168734	0.228061	0.289336	0.151343	0	2.56495	0.384615	0	0.243056	0.396025	0.460782	0.563675	0.414542	0.895785	0.071954	0.074051	0.076488	0.855474	2.33712	1.54158	1	2.83321	2.99573	0.130883	0.569993	0.0057768	0.179921
000061.SZ	2014	农产品	2	3	61	SZSE Main Board	-0.347925	-0.805936	0	0.00972013	0.0472114	23.3483	0.554065	0.010404	0.02207	0.46052	0.0821484	0.126649	0.45323	0.452875	0.0523291	0.00528599	0.000144582	0.223005	-0.239961	0.129405	0	2.56495	0.384615	0	0.247625	0.505016	0.589607	0.671893	0.526316	1.38105	0.094448	0.098223	0.099936	0.621008	3.61103	2.10185	1	2.89037	3.04452	-0.104133	0.693482	0.00425315	0.246013
000061.SZ	2015	农产品	1.25	3	61	SZSE Main Board	-0.275412	-0.524312	0	0.00980221	0.0876179	23.504	0.622803	0.002957	0.007233	0.485556	0.0254897	0.116022	0.427123	0.355373	0.0720724	0.00442255	0.0316113	0.176078	0.053635	0.168511	0	2.56495	0.384615	0	0.267595	0.524986	0.61953	0.668264	0.487021	1.31518	0.104738	0.109256	0.109758	0.53737	4.93353	2.4055	1	2.94444	3.09104	0.266111	0.679742	0.00427005	0.243664
000061.SZ	2016	农产品	1.25	3	61	SZSE Main Board	-0.297817	0.289416	0	-0.00602926	0.0440177	23.571	0.637762	0.005589	0.015126	0.349203	0.0461736	0.121033	0.453847	0.386545	0.0306065	0.0045702	0.0241597	0.112332	0.163204	0.069287	0	2.56495	0.384615	0	0.287595	0.544986	0.63953	0.693999	0.453165	1.22372	0.115841	0.120359	0.120959	0.821725	3.35954	1.85198	1	2.99573	3.13549	-0.345537	0.708207	0.0041749	0.198316
000061.SZ	2017	农产品	1	4	61	SZSE Main Board	1.15107	0.833827	1	-0.0115641	0.031868	23.6594	0.659883	0.00339	0.009666	0.377474	0.0250063	0.135556	0.513526	0.439715	0.0409571	0.00307711	0.0276323	0.0866622	0.210983	0.092424	0	2.56495	0.384615	0	0.287595	0.544986	0.63953	0.695249	0.453165	1.22372	0.115841	0.120359	0.120983	1.44963	2.02821	1.34938	1	3.04452	3.17805	-0.0974463	0.692401	0.00121228	0.158004
000061.SZ	2019	农产品	2	4	61	SZSE Main Board	0.155452	-0.153559	1	0.00367527	0.0428681	23.6988	0.649514	0.021081	0.060454	0.361508	0.142609	0.147821	0.553884	0.475808	0.0473489	0.00315285	0.0294885	0.103337	0.239311	0.031627	0	2.48491	0.416667	0	0.33997	0.597362	0.651586	0.703069	0.383347	0.916598	0.14871	0.150644	0.15118	2.06626	1.38084	1.13336	1	3.13549	3.2581	0.0500023	0.693912	0.000220135	0.139492
000062.SZ	2011	深圳华强	2.5	3	62	SZSE Main Board	0.475331	0.451139	0	-0.00627571	0.046221	22.2631	0.620521	0.011673	0.027815	0.623817	0.0725163	0.160974	2.08585	0.633104	-0.0629313	0.00200877	0.364331	0.066389	0.529437	0.218897	0	2.19722	0.333333	0	0.749648	0.763716	0.768613	0.777922	0.0125845	0.0252985	0.562083	0.562095	0.562113	1.20564	2.18572	1.11262	0	2.70805	2.89037	-0.313481	0.0475626	8.57021e-05	0.167753
000062.SZ	2012	深圳华强	2	3	62	SZSE Main Board	-0.307538	-0.365598	0	0.00208361	0.0517027	22.3323	0.679874	0.05856	0.167901	0.526151	0.181463	0.322709	1.38517	0.569481	0.0263835	0.00337811	0.334322	0.051617	1.2814	0.071648	0	2.19722	0.333333	0	0.749648	0.754975	0.75821	0.764278	0.00409378	0.0114214	0.561987	0.561992	0.562	1.24274	2.51361	1.48454	0	2.77259	2.94444	0.0886378	0.755609	1.49936e-05	0.0978613
000062.SZ	2014	深圳华强	1.5	4	62	SZSE Main Board	-0.280098	0.0861548	0	0.00845244	0.0748499	22.121	0.411927	0.105712	0.215149	0.430697	0.176687	0.598297	1.35283	0.844412	0.0613146	0.00508864	0.12947	0.0978815	0.285407	-0.169763	0	2.19722	0.333333	1	0.749648	0.769872	0.774788	0.781684	0.0206772	0.0335357	0.562235	0.562248	0.562257	0.39991	4.25213	2.91249	0	2.89037	3.04452	0.0131821	0.755046		0.05303
000062.SZ	2015	深圳华强	1.1667	4	62	SZSE Main Board	-0.360771	-0.271843	0	0.0341103	0.168479	22.545	0.404929	0.073072	0.12337	0.338789	0.183763	0.397644	1.62406	1.21511	0.026143	0.112507	0.122016	0.061361	-0.237846	0.527965	0	2.19722	0.333333	1	0.707561	0.757429	0.777169	0.795307	0.0382006	0.0983774	0.501895	0.502107	0.502187	0.234179	7.17603	4.39817	0	2.94444	3.09104	0.1685	0.776271	0.0286415	0.0746479
000062.SZ	2016	深圳华强	1	4	62	SZSE Main Board	-1.59119	-0.625305	0	-0.00247363	0.0722658	22.6581	0.410328	0.06712	0.113336	0.191587	0.0793211	0.84618	1.57673	1.07917	-0.0533516	0.156323	0.169831	0.0474809	1.72643	0.119741	0	2.19722	0.333333	1	0.707561	0.757429	0.777169	0.793267	0.0382006	0.0983774	0.501895	0.502107	0.502167	0.337812	5.02013	3.19188	0	2.99573	3.13549	-0.2519	0.775352	0.0286415	0.0347736
000062.SZ	2017	深圳华强	1	4	62	SZSE Main Board	-2.05396	-0.869473	0	-0.0018431	0.0643168	22.871	0.477586	0.058976	0.106748	0.162031	0.0550398	1.07151	1.38953	1.00243	0.0502732	0.200708	0.153231	0.036111	0.49657	0.237316	0	2.19722	0.333333	1	0.707561	0.757429	0.777169	0.796216	0.0382006	0.0983774	0.501895	0.502107	0.502183	0.505526	3.78653	2.346	0	3.04452	3.17805	-0.0575042	0.777572	0.0286415	0.0313776
000062.SZ	2018	深圳华强	1	4	62	SZSE Main Board	-0.338813	-0.450395	0	-0.00482776	0.0558816	23.0556	0.500546	0.080865	0.158211	0.157426	0.0652193	1.23989	1.52885	1.09111	-0.00252456	0.242605	0.174709	0.0282103	0.422016	0.20272	0	2.07944	0.375	1	0.707561	0.757429	0.777169	0.797725	0.0382006	0.0983774	0.501895	0.502107	0.502195	0.857267	2.33555	1.66624	0	3.09104	3.21888	-0.081448	0.7421	0.00161218	0.0235779
000062.SZ	2019	深圳华强	1.5	4	62	SZSE Main Board	-0.418846	-0.0520223	0	0.00555329	0.0472483	23.1525	0.496825	0.066251	0.132132	0.111551	0.0499642	1.32598	1.43739	1.10308	0.0611925	0.28369	0.150066	0.0229845	0.216579	0.101785	0	2.19722	0.333333	1	0.707561	0.757429	0.777169	0.796591	0.0382006	0.0983774	0.501895	0.502107	0.502186	0.762096	2.60778	1.80801	0	3.13549	3.2581	0.0388815	0.739283	0.00161849	0.0162185
000062.SZ	2020	深圳华强	1.5	4	62	SZSE Main Board	-0.341679	-0.0381611	0	-0.000368846	0.0651836	23.2281	0.50159	0.061017	0.121862	0.0989102	0.0440718	1.38448	1.67358	1.36654	-0.0392631	0.330157	0.124492	0.0209519	0.137629	0.078453	0	2.19722	0.333333	1	0.707561	0.756861	0.776516	0.791477	0.0382006	0.0974545	0.50187	0.50208	0.502131	0.940808	2.13262	1.56377	0	3.17805	3.29584	-0.00480946	0.732661	0.0017291	0.0127427
000062.SZ	2021	深圳华强	1.4	4	62	SZSE Main Board	-0.729263	-0.392613	0	0.00778387	0.0504362	23.4812	0.568913	0.074457	0.161683	0.11389	0.0456507	1.63101	1.6391	1.21397	-0.0590853	0.303442	0.189736	0.0151417	0.398604	0.28804	0	2.19722	0.333333	1	0.605258	0.707561	0.752081	0.795659	0.0947795	0.242579	0.371648	0.372684	0.37311	0.874914	2.65136	1.71096	0	3.21888	3.3322	0.015002	0.764938	0.0017291	0.0135993
000063.SZ	2011	中兴通讯	1.375	4	63	SZSE Main Board	0.183485	0.292897	0	-0.00448088	0.0477952	25.3807	0.750505	0.023671	0.087534	0.302559	0.0260055	0.910239	1.33918	1.10158	-0.0171989	0.226572	0.142248	0.06647	0.227579	0.252111	0	2.63906	0.357143	0	0.307607	0.512797	0.5406	0.579271	0.593965	0.757437	0.12851	0.128915	0.129223	2.2184	2.18543	1.24541	0	2.70805	2.70805	-0.0191723	0.66042	0.00313327	0.0281922
000063.SZ	2012	中兴通讯	2.0769	3	63	SZSE Main Board	1.38932	0.723753	1	-0.00907322	0.0510702	25.4003	0.789302	-0.024478	-0.106469	0.238993	-0.0309266	0.791482	1.13695	0.979484	0.014426	0.205388	0.106494	0.0660481	-0.023594	0.019723	1	2.63906	0.357143	0	0.307607	0.513857	0.547937	0.59545	0.593789	0.781289	0.128543	0.129123	0.129583	3.92107	1.48156	1.08256	0	2.77259	2.77259	-0.00256644	0.630252	0.00329057	0.131925
000063.SZ	2013	中兴通讯	1.4595	4	63	SZSE Main Board	-0.497813	-0.19064	0	0.00702594	0.0512965	25.3292	0.763931	0.013816	0.062037	0.293855	0.0190558	0.725054	1.26362	1.05797	0.0257253	0.213763	0.124245	0.0744356	-0.106693	-0.068563	0	2.63906	0.357143	0	0.307834	0.507541	0.527753	0.564461	0.593754	0.714408	0.128456	0.128662	0.128936	2.72696	1.90169	1.17343	0	2.83321	2.83321	0.120857	0.564678	0.0025138	0.127418
000063.SZ	2014	中兴通讯	1.4	4	63	SZSE Main Board	-0.535365	-0.672526	0	0.0068567	0.0377611	25.3887	0.752458	0.026445	0.109288	0.315586	0.0334809	0.789857	1.26145	0.960878	0.0236563	0.236814	0.18446	0.0691837	0.082909	0.061298	0	2.63906	0.357143	0	0.307834	0.501515	0.513233	0.532272	0.593789	0.667239	0.128291	0.128361	0.128434	2.09447	2.36121	1.27458	0	2.89037	2.89037	0.0683001	0.479794	0.00228891	0.135508
000063.SZ	2015	中兴通讯	1.375	3	63	SZSE Main Board	-0.0759259	0.0156303	1	0.00743402	0.0812402	25.5182	0.641433	0.032938	0.107416	0.310281	0.0373331	0.882279	1.51591	1.20202	0.0612493	0.208871	0.163215	0.0636275	0.229714	0.138208	0	2.56495	0.384615	0	0.305925	0.51341	0.536384	0.566528	0.593859	0.753319	0.127261	0.127528	0.127727	1.91124	1.78389	1.22932	0	2.94444	2.94444	0.296391	0.509986	0.00242952	0.145568
000063.SZ	2016	中兴通讯	1.4348	4	63	SZSE Main Board	-0.326317	-0.0180995	0	-0.00214559	0.0414225	25.6766	0.711347	-0.010567	-0.033428	0.307533	-0.0139072	0.759802	1.24205	0.946971	0.0371376	0.18355	0.189285	0.0530655	0.010448	0.171613	1	2.63906	0.357143	1	0.303451	0.508953	0.531697	0.56341	0.593789	0.752168	0.12519	0.125451	0.125661	2.61282	1.6325	1.1494	0	2.99573	2.99573	-0.440179	0.533675	0.00143618	0.150642
000063.SZ	2017	中兴通讯	1.2813	3	63	SZSE Main Board	0.36903	0.214077	1	0.0173667	0.0471484	25.6928	0.684777	0.037719	0.124879	0.310705	0.0494999	0.762003	1.20243	0.910972	0.0501519	0.169109	0.182229	0.060394	0.074897	0.016389	0	2.63906	0.357143	0	0.303355	0.495789	0.516644	0.547078	0.593049	0.7031	0.124548	0.124766	0.124969	1.15281	3.3593	1.60913	0	3.04452	3.04452	0.171776	0.518138	0.000951569	0.147217
000063.SZ	2018	中兴通讯	1.4333	3	63	SZSE Main Board	1.06773	0.587298	1	-0.00860634	0.0986477	25.5858	0.745184	-0.050853	-0.177413	0.329137	-0.0812663	0.625753	1.06465	0.777857	-0.0712434	0.166928	0.193361	0.0687902	-0.214144	-0.101495	1	2.19722	0.333333	0	0.303355	0.495792	0.511538	0.5327	0.593085	0.686269	0.124549	0.124681	0.124772	1.92103	2.49189	1.31133	0	3.09104	3.09104	0.356113	0.52671	0.000136841	0.042701
000063.SZ	2019	中兴通讯	1.4474	3	63	SZSE Main Board	-1.40968	-0.958603	0	0.0132485	0.0625008	25.6735	0.731206	0.042703	0.162918	0.371716	0.0636642	0.670749	1.21519	0.887145	0.0527368	0.142257	0.196091	0.0664543	0.061083	0.091622	0	2.19722	0.333333	0	0.271754	0.466246	0.48878	0.517907	0.656599	0.798612	0.105948	0.106205	0.106394	1.14915	3.94191	1.64936	0	3.13549	3.13549	-0.0946673	0.510987	0.000155654	0.0526009
000063.SZ	2020	中兴通讯	1.4359	4	63	SZSE Main Board	-0.643581	-0.349933	0	0.000880365	0.0595151	25.7381	0.693813	0.032358	0.112319	0.316129	0.0465418	0.695256	1.47943	1.01353	0.0679301	0.105494	0.223649	0.0790915	0.118079	0.066803	0	2.19722	0.333333	0	0.224449	0.399653	0.422015	0.468652	0.726427	0.880227	0.07711	0.07736	0.077795	1.16034	3.36586	1.54584	0	3.17805	3.17805	-0.0687117	0.444555	0.000163413	0.0492357
000063.SZ	2021	中兴通讯	1.225	4	63	SZSE Main Board	-0.507256	-0.273037	0	0.000870423	0.0419696	25.8518	0.684246	0.044057	0.141553	0.352438	0.0614372	0.717109	1.68376	1.20555	0.093169	0.103749	0.215193	0.0677695	0.128841	0.120347	0	2.19722	0.333333	0	0.213046	0.395372	0.422503	0.462969	0.746491	0.983154	0.071225	0.071623	0.071956	1.26726	2.97408	1.51246	0	3.21888	3.21888	-0.211896	0.446105	0.000133402	0.0475422
000065.SZ	2011	北方国际	2	2	65	SZSE Main Board	-0.777383	-0.2566	0	-0.00645725	0.0623488	21.5692	0.723701	0.039827	0.140164	0.11027	0.0324028	1.22913	1.32125	1.1463	0.0489076	0.315435	0.124863	0.00574947	0.43911	0.193005	0	2.19722	0.333333	0	0.544132	0.629472	0.647261	0.679007	0.130929	0.189529	0.301353	0.301512	0.301725	1.15035	3.14623	1.593	1	2.63906	3.3322	-0.0910487	0.637495	0	0.0164419
000065.SZ	2014	北方国际	1	3	65	SZSE Main Board	-0.432287	-0.352403	0	0.0113453	0.0561289	22.3162	0.75983	0.050407	0.209138	0.11391	0.0741783	0.679535	1.17257	1.07473	0.0345603	0.123444	0.0731531	0.028067	0.022258	0.234892	0	2.19722	0.333333	0	0.544132	0.625437	0.641123	0.659322	0.130929	0.178249	0.301256	0.301384	0.301456	1.07048	3.88957	1.69399	1	2.83321	3.43399	0.08319	0.666344	0	0.0197469
000065.SZ	2015	北方国际	1	3	65	SZSE Main Board	0.0839005	0.19231	0	0.0205941	0.130541	22.613	0.672985	0.039955	0.13778	0.0773674	0.0537733	0.743021	1.29396	1.20394	0.0573122	0.110799	0.0586287	0.0187088	0.41714	0.345582	0	2.07944	0.375	0	0.529386	0.610579	0.631901	0.672827	0.118927	0.193649	0.284546	0.284776	0.285112	0.790007			1	2.89037	3.46574	0.298328	0.664753	0	0.0142284
000065.SZ	2016	北方国际	1.25	3	65	SZSE Main Board	0.680737	0.384683	1	0.00869563	0.0575714	23.2204	0.698646	0.050319	0.156581	0.118693	0.0602973	0.834508	1.22969	1.12665	0.0118587	0.199141	0.0693755	0.0314801	1.04452	0.835751	0	2.19722	0.333333	0	0.431718	0.609444	0.680733	0.723652	0.29025	0.5768	0.20483	0.207813	0.208207	0.873819	3.79754	1.65818	1	2.94444	3.49651	-0.399108	0.772139	0	0.020842
000065.SZ	2017	北方国际	1.1333	3	65	SZSE Main Board	-0.678999	-0.238752	0	-0.00612147	0.0576192	23.1625	0.640241	0.046006	0.139535	0.13788	0.055824	0.824133	1.45587	1.36267	0.115388	0.187318	0.0515995	0.0396558	0.11049	-0.05627	0	2.19722	0.333333	0	0.431718	0.609444	0.66708	0.692062	0.29025	0.545175	0.20483	0.207382	0.207508	1.22791	2.26371	1.3618	1	2.99573	3.52636	0.0412796	0.651407	0	0.0179729
000065.SZ	2018	北方国际	1.6667	3	65	SZSE Main Board	-0.729129	-0.488145	0	-0.00726406	0.0548186	23.1611	0.597413	0.053927	0.141482	0.148075	0.0618955	0.871261	1.51443	1.44082	0.0159314	0.207597	0.0375566	0.0367389	0.025835	-0.00145	0	2.19722	0.333333	0	0.431718	0.620996	0.676302	0.695385	0.317007	0.566536	0.207858	0.210379	0.21046	1.93712	1.28228	1.09289	1	3.04452	3.55535	-0.101525	0.61785	0	0.0188549
000065.SZ	2019	北方国际	1.1667	3	65	SZSE Main Board	-1.69239	-0.503	0	0.00466388	0.0682603	23.4142	0.630137	0.056468	0.146989	0.145183	0.0668675	0.844479	1.3476	1.27722	-0.107046	0.293179	0.0378931	0.0381106	0.108077	0.288097	0	2.07944	0.375	0	0.431718	0.611397	0.666693	0.688068	0.294777	0.544279	0.205323	0.207844	0.207939	2.21539	1.22042	1.06663	1	3.09104	3.58352	0.0662838	0.613793	0	0.0184054
000065.SZ	2021	北方国际	1	3	65	SZSE Main Board	-3.11379	-1.00173	0	0.00655356	0.0954744	23.6856	0.6463	0.036182	0.103611	0.106925	0.0518815	0.697392	1.48685	1.36169	0.0774115	0.196394	0.0512478	0.0983771	0.015513	0.069819	0	2.19722	0.333333	0	0.428943	0.605527	0.655128	0.678847	0.29025	0.527308	0.202205	0.203485	0.203599	2.911	0.97123	0.991091	1	3.17805	3.63759	0.225722	0.617487	0	0.0207028
000066.SZ	2016	中国长城	1.5	3	66	SZSE Main Board	0.540204	0.274436	1	-0.0104732	0.0811373	24.4334	0.767378	0.005345	0.023575	0.0979823	0.00310485	1.72138	1.28673	1.27416	0.0507719	0.0160862	0.00927234	0.0137794	-0.052206	0.035604	0	2.19722	0.333333	0	0.539174	0.553321	0.56203	0.573073	0.01575	0.0423908	0.290813	0.290854	0.290879	2.4816	1.73227	1.17034	1	2.99573	2.99573	-0.290965	0.574384	2.39348e-05	0.0423374
000066.SZ	2017	中国长城	1	4	66	SZSE Main Board	0.739762	0.322553	1	-0.00880496	0.05679	23.4447	0.502777	0.020749	0.05932	0.216691	0.0732194	0.283383	1.47596	1.17236	-0.0264881	0.142858	0.107219	0.122338	-0.862475	-0.627967	0	2.19722	0.333333	0	0.409083	0.426607	0.433563	0.446009	0.0286925	0.0598412	0.16752	0.167545	0.167576	0.708293	2.83946	1.77388	1	3.04452	3.04452	-0.0468523	0.347981	1.07606e-05	0.116359
000066.SZ	2018	中国长城	1.3333	4	66	SZSE Main Board	-0.467753	-0.302602	0	-0.00600649	0.0671036	23.496	0.584406	0.067707	0.14869	0.219272	0.105536	0.641555	1.31949	1.04279	0.00280336	0.185425	0.123994	0.119958	0.052872	0.052668	0	2.19722	0.333333	0	0.407493	0.423441	0.436701	0.45464	0.0221457	0.0716773	0.16618	0.166268	0.166338	1.1498	2.09271	1.38523	1	3.09104	3.09104	0.109931	0.379821	0.00015179	0.0605736
000066.SZ	2019	中国长城	1.5	4	66	SZSE Main Board	-0.809774	-0.482379	0	0.0262988	0.0828454	23.7992	0.600809	0.060487	0.145105	0.246654	0.107514	0.562591	1.45938	1.08047	0.00503693	0.139008	0.168063	0.128356	0.083351	0.354231	0	2.19722	0.333333	0	0.405877	0.438531	0.463017	0.499114	0.0495111	0.140782	0.165298	0.165598	0.16586	0.475626	5.26689	2.44883	1	3.13549	3.13549	0.501758	0.458411	0.000131713	0.0541713
000066.SZ	2020	中国长城	1.5	4	66	SZSE Main Board	-0.453823	-0.677977	0	0.00636358	0.0712697	24.0386	0.660481	0.039617	0.108301	0.226188	0.0674636	0.587228	1.58418	1.10591	0.00607496	0.134766	0.203594	0.105328	0.3322	0.27039	0	2.19722	0.333333	0	0.415097	0.440098	0.452918	0.479554	0.0437757	0.0911136	0.172682	0.172764	0.172908	0.495094	5.94907	2.6801	1	3.17805	3.17805	-0.192705	0.517167	5.42999e-05	0.0503933
000066.SZ	2021	中国长城	1.0714	4	66	SZSE Main Board	-0.576407	-0.27028	0	-0.00388462	0.0578942	24.211	0.670954	0.022659	0.067874	0.209014	0.0383627	0.590642	1.30572	0.839352	-0.00883101	0.145075	0.220015	0.121355	0.231505	0.188174	0	2.19722	0.333333	0	0.413659	0.440097	0.45311	0.466622	0.0474577	0.0953708	0.171545	0.17163	0.171673	0.78618	3.86806	1.94279	1	3.21888	3.21888	-0.229846	0.468485	9.48916e-05	0.0605764
000068.SZ	2016	华控赛格	1.5556	2	68	SZSE Main Board	-0.0895597	-0.137946	0	-0.00662342	0.0582899	20.9961	0.390353	0.008422	0.011923	0.424144	0.0293157	0.287278	1.50616	1.48708	0.0366202	0.0945146	0.00739724	0.143959	0.744023	0.733424	0	2.48491	0.333333	0	0.26434	0.52229	0.532211	0.546948	0.718804	1.01336	0.110595	0.110646	0.110691	0.156853	10.4575	6.13572	0	2.99573	2.99573	-0.162284	0.472678	1.19205e-06	0.292686
000068.SZ	2017	华控赛格	1.5	3	68	SZSE Main Board	0.00652511	-0.318052	0	-0.00890069	0.0412847	21.7542	0.610299	0.015857	0.03448	0.42814	0.0790548	0.200577	0.691	0.682929	0.00637247	0.0878673	0.00465671	0.0637098	0.387704	1.13416	0	2.3979	0.363636	0	0.26434	0.502356	0.519597	0.538162	0.681245	0.965639	0.10566	0.105813	0.105887	0.551508	4.65282	2.26796	0	3.04452	3.04452	-0.058713	0.463529	1.19205e-06	0.187988
000069.SZ	2011	华侨城A	1.7407	3	69	SZSE Main Board	-0.554294	-0.617677	0	0.00240984	0.0507501	24.8626	0.711698	0.059053	0.200355	0.533332	0.189693	0.311306	1.62312	0.34053	-0.0277423	0.0041087	0.505683	0.185368	0.000375	0.293039	0	2.3979	0.545455	0	0.565198	0.58197	0.595762	0.625298	0.0159127	0.0540766	0.31959	0.319686	0.319861	1.57151	2.20717	1.14808	1	2.70805	2.70805	-0.130939	0.402923	0.00379538	0.0843677
000069.SZ	2012	华侨城A	1.6538	4	69	SZSE Main Board	-0.312265	-0.466333	0	0.00755563	0.0513043	25.0137	0.699528	0.059763	0.202691	0.519847	0.182042	0.328291	1.43996	0.347309	0.0979199	0.00516221	0.481321	0.172612	0.28632	0.163099	0	2.30259	0.5	0	0.566182	0.592901	0.609778	0.645548	0.0296332	0.077	0.320942	0.321085	0.321342	1.33853	2.48639	1.19128	1	2.77259	2.77259	-0.0535234	0.551926	0.00370152	0.071656
000069.SZ	2013	华侨城A	1.5	4	69	SZSE Main Board	-0.213874	0.0642137	0	-0.00526117	0.0481208	25.1992	0.685297	0.061614	0.199886	0.529893	0.176022	0.350036	1.33669	0.285008	0.081908	0.00441938	0.524511	0.163456	0.2635	0.203848	0	2.19722	0.555556	0	0.566319	0.597735	0.613178	0.64457	0.0377368	0.0827431	0.321275	0.321395	0.321594	2.28026	1.39353	1.05333	1	2.83321	2.83321	0.0541956	0.381323	0.00279211	0.0619825
000069.SZ	2014	华侨城A	1.5294	4	69	SZSE Main Board	-0.419989	-0.385071	0	0.00966743	0.0459796	25.2758	0.660105	0.061184	0.186662	0.56965	0.182004	0.33617	1.59182	0.499327	-0.0272826	0.00552564	0.471859	0.164633	0.090985	0.079617	0	2.07944	0.625	0	0.568951	0.599467	0.6111	0.63551	0.0430017	0.0740819	0.324341	0.324408	0.324528	1.58156	1.86024	1.12516	1	2.89037	2.89037	0.0954744	0.412135	0.00247628	0.0610197
000069.SZ	2015	华侨城A	1.3846	4	69	SZSE Main Board	-0.562155	-0.49776	0	0.00515427	0.0835278	25.4705	0.634098	0.049903	0.140905	0.531888	0.162653	0.306806	1.88236	0.706165	-0.0162433	0.00420772	0.444118	0.13026	0.049421	0.214922	0	2.07944	0.625	0	0.576635	0.626447	0.64643	0.679704	0.05127	0.121038	0.333792	0.333992	0.33422	1.78113	1.71211	1.08276	1	2.94444	2.94444	0.444079	0.375574	0.00205976	0.067127
000069.SZ	2016	华侨城A	1.3333	4	69	SZSE Main Board	-0.0601229	-0.214397	0	-0.00359272	0.0424506	25.7092	0.671215	0.055892	0.16194	0.532583	0.206052	0.271251	1.47911	0.532342	0.0300923	0.00263656	0.464459	0.0997924	0.100656	0.269626	0	1.94591	0.571429	0	0.53468	0.645737	0.675701	0.721448	0.158153	0.263748	0.293735	0.294185	0.294626	2.56613	1.18525	1.04546	1	2.99573	2.99573	-0.701959	0.666722	0.00170466	0.056014
000069.SZ	2017	华侨城A	1.3125	4	69	SZSE Main Board	0.464249	0.182458	1	0.00473492	0.0348285	26.1053	0.698911	0.051227	0.164069	0.502523	0.22008	0.232767	1.62132	0.595395	-0.0354089	0.00222691	0.484948	0.0646419	0.193346	0.485965	0	1.94591	0.571429	0	0.53468	0.641982	0.673494	0.718226	0.141203	0.259621	0.292594	0.293095	0.2935	3.1215	1.06379	1.01443	1	3.04452	3.04452	0.0186972	0.68457	0.000855849	0.0526626
000069.SZ	2018	华侨城A	1.3684	4	69	SZSE Main Board	-0.232289	-0.291421	0	-0.00319914	0.0557321	26.4074	0.737692	0.044102	0.158355	0.603492	0.234603	0.187984	1.61603	0.511024	-0.0339406	0.00117786	0.544673	0.0494726	0.137009	0.35272	0	2.07944	0.5	0	0.469972	0.57796	0.640266	0.702097	0.1603	0.362349	0.227615	0.229559	0.230363	5.64664	0.675067	0.936183	1	3.09104	3.09104	-0.0018356	0.675095	0.00112869	0.0498966
000069.SZ	2019	华侨城A	1.1667	4	69	SZSE Main Board	-0.12249	-0.397652	0	0.00542313	0.0373277	26.6624	0.749767	0.042487	0.1666	0.565828	0.238939	0.177813	1.48791	0.56337	-0.0136657	0.000753749	0.488236	0.0418791	0.246824	0.290491	0	2.07944	0.5	0	0.470062	0.577825	0.635724	0.682582	0.1603	0.352426	0.227686	0.229364	0.229877	5.94107	0.672594	0.929928	1	3.13549	3.13549	-0.0100827	0.669506	0.0011313	0.0462297
000069.SZ	2020	华侨城A	1.1818	4	69	SZSE Main Board	-0.80021	-0.698106	0	0.000272365	0.0489612	26.847	0.75826	0.037605	0.153119	0.498642	0.192052	0.195808	1.61767	0.529402	0.0464721	0.00250629	0.548538	0.0406868	0.363899	0.202751	0	1.94591	0.571429	0	0.470103	0.575368	0.611307	0.643795	0.1603	0.300368	0.22757	0.228242	0.228494	7.85181	0.526844	0.901594	1	3.17805	3.17805	0.0316355	0.609178	0.00118121	0.0344968
000069.SZ	2021	华侨城A	1.2857	4	69	SZSE Main Board	-0.191803	-0.410672	0	0.00228992	0.0560405	26.8972	0.748394	0.015209	0.061936	0.261453	0.0697169	0.218147	1.5962	0.573365	0.0400739	0.00639473	0.516127	0.0453753	0.253036	0.051409	0	1.94591	0.571429	0	0.470103	0.572946	0.615444	0.648315	0.155147	0.309168	0.227211	0.228175	0.228448	8.31409	0.478041	0.887026	1	3.21888	3.21888	0.032306	0.644156	0.000771409	0.0292569
000070.SZ	2012	特发信息	3	3	70	SZSE Main Board	0.0852834	-0.160926	0	-0.00034298	0.0410786	21.4122	0.509238	0.028659	0.057634	0.174542	0.0339262	0.844745	1.5235	1.04856	0.0409053	0.222802	0.202731	0.16821	0.291311	0.094121	0	2.30259	0.4	0	0.491365	0.561688	0.577426	0.591544	0.109527	0.175147	0.244608	0.244734	0.244775	1.20343	1.6932	1.32348	1	2.56495	2.77259	-0.116264	0.556715	0.0010396	0.0763997
000070.SZ	2013	特发信息	2	3	70	SZSE Main Board	-1.49921	-0.101259	0	0.0102807	0.0645384	21.5357	0.482769	0.030341	0.060104	0.189212	0.0409694	0.740589	1.51163	1.066	0.0063912	0.256193	0.18328	0.188218	-0.023686	0.131445	0	2.19722	0.333333	0	0.453289	0.525076	0.551373	0.590918	0.109527	0.216383	0.208425	0.20878	0.209126	0.816835	2.36691	1.61967	1	2.63906	2.83321	0.228772	0.60075	0.00066393	0.0774253
000070.SZ	2015	特发信息	1.3333	3	70	SZSE Main Board	-0.412272	-0.0867915	0	0.0436198	0.186804	22.1007	0.64449	-0.086712	-0.213387	0.161105	-0.116324	0.74544	1.09349	0.710522	0.0451214	0.24956	0.229723	0.134115	0.280434	0.520095	1	2.19722	0.333333	0	0.391841	0.475175	0.530942	0.577351	0.11871	0.354993	0.157059	0.158616	0.159081	0.394092	7.13758	2.79996	1	2.77259	2.94444	0.573606	0.61184	0.000346654	0.0752191
000070.SZ	2016	特发信息	1.3636	3	70	SZSE Main Board	-0.62904	-0.692341	0	-0.00195434	0.0736613	22.2849	0.6724	0.031458	0.09245	0.153163	0.0297744	1.05655	1.08489	0.731167	0.063039	0.268985	0.224278	0.122793	0.882775	0.202249	0	2.19722	0.333333	0	0.391841	0.475175	0.530942	0.589962	0.11871	0.354993	0.157059	0.158616	0.15932	0.601191	5.07742	2.15434	1	2.83321	2.99573	-0.433777	0.661029	0.000316988	0.06865
000070.SZ	2017	特发信息	1.4615	4	70	SZSE Main Board	-0.740216	-0.570083	0	-0.00487384	0.0451926	22.4902	0.688177	0.045448	0.142512	0.156126	0.0440917	1.03076	1.1205	0.793411	0.0432141	0.331308	0.214498	0.0982713	0.186595	0.227975	0	2.07944	0.375	0	0.391841	0.475175	0.530942	0.570162	0.11871	0.354993	0.157059	0.158616	0.158964	0.99948	3.20862	1.59516	1	2.89037	3.04452	-0.132464	0.521506	0.000227992	0.0636615
000070.SZ	2018	特发信息	1.4	4	70	SZSE Main Board	0.284215	0.137449	0	-0.00374378	0.0548312	22.7	0.694881	0.046136	0.149733	0.160923	0.0528484	0.872982	1.18062	0.831246	-0.0112386	0.321962	0.217721	0.0965282	0.042559	0.233427	0	2.19722	0.333333	0	0.391841	0.475175	0.530942	0.568594	0.11871	0.354993	0.157059	0.158616	0.158942	1.62172	2.02095	1.29828	1	2.94444	3.09104	-0.0410265	0.507555	0.000315712	0.0185366
000070.SZ	2019	特发信息	1.3333	4	70	SZSE Main Board	-0.839514	-0.621892	0	0.0161638	0.0988234	22.6819	0.5931	0.051341	0.144398	0.197676	0.0848636	0.604978	1.25936	0.862216	-0.035965	0.276602	0.218876	0.0821956	-0.241438	-0.017948	0	2.19722	0.333333	0	0.36174	0.405045	0.439871	0.473648	0.0682179	0.215987	0.131812	0.132418	0.132685	0.80176	3.06526	1.81836	1	2.99573	3.13549	1.13729	0.434286	0.000298741	0.0297432
000070.SZ	2020	特发信息	2	3	70	SZSE Main Board	-0.203457	-0.0471488	0	-0.00126379	0.0601892	23.0344	0.705036	0.00679	0.019902	0.186751	0.0123475	0.549906	1.30356	0.930921	0.00642022	0.162959	0.219875	0.0558568	0.091044	0.422558	0	2.07944	0.375	0	0.361042	0.402766	0.432154	0.465935	0.0682179	0.196963	0.13125	0.131683	0.13195	1.34105	2.52805	1.43894	1	3.04452	3.17805	-0.771934	0.454366	0.000298165	0.0298556
000070.SZ	2021	特发信息	1.5	3	70	SZSE Main Board	0.206428	0.435766	0	-0.00585125	0.0408691	22.8424	0.697191	-0.065421	-0.219158	0.114139	-0.131171	0.498748	1.59361	1.32348	-0.0694069	0.248136	0.113219	0.0615799	-0.027865	-0.174684	1	2.19722	0.333333	0	0.370702	0.409404	0.429798	0.450241	0.0642376	0.159416	0.138208	0.138421	0.138519	1.51625	2.17802	1.34768	1	3.09104	3.21888	-0.299954	0.430407	5.34941e-05	0.0293909
000078.SZ	2011	海王生物	2	3	78	SZSE Main Board	0.666761	0.65841	0	-0.0107474	0.0502323	22.2992	0.799178	0.01378	0.066065	0.166039	0.0116667	1.18111	1.00286	0.831381	-0.0393634	0.358894	0.136741	0.085314	0.326572	0.165759	0	2.3979	0.363636	0	0.276556	0.280275	0.282698	0.287422	0.00783443	0.0222089	0.07649	0.076493	0.076498	1.15067	4.32749	1.66727	0	2.63906	2.99573	-0.558619	0.284591	0.00193285	0.0442179
000078.SZ	2012	海王生物	2	3	78	SZSE Main Board	0.102164	-0.150905	0	-0.001302	0.0370464	22.492	0.819736	0.018896	0.099685	0.151146	0.0157497	1.19976	0.984753	0.837938	-0.013938	0.368991	0.120224	0.0736267	0.2098	0.212642	0	2.3979	0.363636	0	0.276556	0.281396	0.285685	0.293411	0.00918355	0.0330096	0.076495	0.076504	0.076516	1.544	3.5929	1.46673	0	2.70805	3.04452	-0.0952539	0.287883	0.00193285	0.0461735
000078.SZ	2013	海王生物	2	3	78	SZSE Main Board	-1.89638	-0.851579	0	0.00729654	0.0710163	22.8051	0.764565	0.033036	0.155732	0.151436	0.0286878	1.15156	1.08324	0.943031	-0.0153471	0.40172	0.106945	0.0730247	0.245467	0.367651	0	2.19722	0.333333	0	0.24662	0.354864	0.362335	0.368718	0.279689	0.469204	0.067121	0.067157	0.067166	1.45159	2.92607	1.40379	0	2.77259	3.09104	0.278357	0.289872	0.00172363	0.0425694
000078.SZ	2014	海王生物	2	3	78	SZSE Main Board	-0.351855	-0.0499572	0	0.00564917	0.0400226	22.9883	0.814926	0.009476	0.045567	0.145947	0.00853141	1.11069	1.01985	0.891022	-0.0121973	0.429593	0.104054	0.0702238	0.2263	0.201074	0	2.3979	0.363636	0	0.24662	0.258982	0.264536	0.275326	0.0359146	0.0726462	0.060912	0.060928	0.060951	1.34731	4.0104	1.55643	0	2.83321	3.13549	0.0984757	0.266022	0.00172363	0.0400274
000078.SZ	2015	海王生物	1	3	78	SZSE Main Board	-0.505503	-0.962037	0	0.027481	0.143573	23.2698	0.832078	0.046306	0.264155	0.146455	0.0466361	0.992922	1.07093	0.968772	0.00709178	0.421027	0.0835229	0.0357213	0.134191	0.325026	0	2.3979	0.363636	0	0.239804	0.277544	0.291897	0.31948	0.113045	0.217232	0.058354	0.058457	0.05861	0.707826	8.4133	2.2074	0	2.89037	3.17805	0.610018	0.399899	0.0143366	0.0420343
000078.SZ	2016	海王生物	1.5	3	78	SZSE Main Board	-0.701983	-0.645832	0	-0.00687652	0.0539234	23.5364	0.647212	0.033908	0.124385	0.148733	0.0366639	0.924827	1.34804	1.2082	-0.0898477	0.432618	0.0891251	0.0292238	0.223803	0.305526	0	1.94591	0.428571	0	0.459346	0.470152	0.477432	0.489728	0.0147972	0.0393734	0.211061	0.211088	0.211119	0.998666	2.83835	1.45162	0	2.94444	3.21888	-0.615147	0.300572	0.00622934	0.0336564
000078.SZ	2017	海王生物	1.5	3	78	SZSE Main Board	-0.39884	-0.29903	0	-0.00082	0.0309216	24.1529	0.790373	0.034667	0.13343	0.144168	0.0330314	1.04952	1.10372	0.95678	-0.0788259	0.45398	0.107849	0.0241803	0.832999	0.852441	0	1.94591	0.428571	0	0.459623	0.484299	0.498807	0.515759	0.0314903	0.0852525	0.211567	0.21168	0.211739	1.97658	2.41345	1.20786	0	2.99573	3.2581	-0.355477	0.3339	0.0062331	0.0266243
000078.SZ	2018	海王生物	1	3	78	SZSE Main Board	0.924788	0.44739	1	-0.0120105	0.0457626	24.4399	0.825944	0.020284	0.107147	0.131336	0.019023	1.06627	1.1001	0.970761	-0.0276019	0.460847	0.0960681	0.022027	0.538952	0.332498	0	1.94591	0.428571	0	0.459623	0.480512	0.487796	0.498253	0.0314903	0.0612959	0.211504	0.211531	0.211554	5.21456	1.10178	1.01243	0	3.04452	3.29584	-0.00567856	0.295106	0.0062331	0.030602
000088.SZ	2011	盐田港	2.2222	4	88	SZSE Main Board	-0.00336119	-0.357434	0	0.0004588	0.037166	22.4123	0.0770735	0.090314	0.097937	0.616966	1.30048	0.069447	8.6843	8.68386	0.0239007	0.00473348	1.12381e-05	0.0355287	-0.134743	0.088218	0	2.19722	0.333333	0	0.673695	0.690709	0.701971	0.713261	0.0146307	0.0419715	0.454013	0.454077	0.454107	0.720468	1.5039	1.46503	1	2.70805	2.70805	-0.188618	0.70741	9.91667e-05	0.157694
000088.SZ	2012	盐田港	2.6	4	88	SZSE Main Board	-0.668766	-0.666411	0	0.00336578	0.0327045	22.3896	0.0749291	0.082953	0.089778	0.589725	1.40326	0.059115	6.70864	6.70848	0.0186657	0.0038998	4.20339e-06	0.0360436	-0.122776	-0.02245	0	2.19722	0.333333	0	0.673695	0.694667	0.71117	0.733652	0.0160416	0.0556261	0.454085	0.454226	0.454334	0.672857	1.60658	1.56111	1	2.77259	2.77259	-0.155626	0.742301	4.9568e-05	0.189211
000088.SZ	2013	盐田港	2.3333	4	88	SZSE Main Board	-1.40767	-0.886727	0	0.0108435	0.0771014	22.4437	0.0859551	0.07808	0.084924	0.589202	1.3804	0.056563	6.0306	6.03038	0.0192043	0.00450048	5.8075e-06	0.0316054	-0.027711	0.055634	0	2.19722	0.333333	0	0.673695	0.678556	0.681574	0.687645	0.00416917	0.0116952	0.453877	0.453881	0.453889	0.475484	2.30089	2.18903	1	2.83321	2.83321	0.151907	0.683968	4.9568e-05	0.159607
000088.SZ	2014	盐田港	2.6667	4	88	SZSE Main Board	-0.578869	-0.312924	0	0.011153	0.060902	22.644	0.188218	0.076284	0.088929	0.55819	1.57373	0.048473	12.4091	12.4091	0.017278	0.00386598	0	0.0242172	-0.022245	0.221738	0	2.19722	0.333333	0	0.673695	0.690953	0.696024	0.701103	0.019327	0.0331441	0.454052	0.454068	0.454074	0.355723	3.46297	2.99932	1	2.89037	2.89037	0.113967	0.693068	3.72109e-05	0.179578
000088.SZ	2015	盐田港	2.5	4	88	SZSE Main Board	-0.607956	-0.214631	0	-8.88654e-05	0.0702012	22.7874	0.229364	0.071088	0.090015	0.499951	2.0998	0.033855	3.22688	3.22688	0.00202248	0.00385941	0	0.0202284	-0.172638	0.154246	0	2.19722	0.333333	0	0.673695	0.715341	0.734484	0.78234	0.0476111	0.0902322	0.454985	0.455168	0.455626	0.470609	2.75734	2.35423	1	2.94444	2.94444	0.104254	0.786378	3.72109e-05	0.273076
000088.SZ	2016	盐田港	2	4	88	SZSE Main Board	-1.59331	-0.99347	0	-0.00244906	0.0504621	22.8343	0.215342	0.047694	0.061318	0.500883	1.35615	0.035168	4.55099		0.00673007	0.00330393		0.0384939	0.139907	0.048014	0	2.19722	0.333333	0	0.673695	0.715341	0.734484	0.78234	0.0476111	0.0902322	0.454985	0.455168	0.455626	0.596273	2.13734	1.89242	1	2.99573	2.99573	-0.321911	0.783446	0	0.227203
000088.SZ	2017	盐田港	2	4	88	SZSE Main Board	-0.536178	-0.178247	0	0.00315714	0.0595392	22.9529	0.238875	0.049319	0.063869	0.453631	1.25911	0.03917	2.91157	2.91081	0.0106516	0.00297279	3.50368e-05	0.055555	0.211611	0.125816	0	2.19722	0.333333	0	0.673695	0.715341	0.734309	0.781297	0.0476111	0.0899725	0.454985	0.455165	0.455607	0.624032	2.10541	1.84136	1	3.04452	3.04452	0.126738	0.782347	0	0.274604
000089.SZ	2011	深圳机场	2.5909	4	89	SZSE Main Board	-0.488281	-0.416825	0	-0.00518267	0.0235741	22.9386	0.251293	0.085006	0.104954	0.411116	0.285987	0.297239	2.97255	2.96944	0.0818508	0.0260079	0.000239415	0.278137	0.22842	0.402075	0	2.19722	0.333333	0	0.613556	0.63743	0.645067	0.654803	0.0320444	0.051358	0.376856	0.376885	0.376905	1.30644	1.02235	1.01425	1	2.63906	2.63906	-0.16524	0.583381	3.47796e-05	0.0317726
000089.SZ	2012	深圳机场	2.7778	4	89	SZSE Main Board	-0.102557	-0.083381	0	-0.000983373	0.0214623	23.0653	0.293495	0.059951	0.082547	0.410517	0.237141	0.252809	2.00651	2.0035	0.0803405	0.0280017	0.000226851	0.221735	0.059982	0.135144	0	2.19722	0.333333	0	0.613552	0.628934	0.634419	0.641207	0.0192853	0.0340102	0.376599	0.376614	0.376624	1.59855	0.885439	0.919065	1	2.70805	2.70805	-0.110524	0.640002	3.47794e-05	0.0323317
000089.SZ	2013	深圳机场	2.9286	4	89	SZSE Main Board	-0.978518	-0.32084	0	0.00308023	0.0364066	23.1965	0.341296	0.045728	0.067145	0.340362	0.199906	0.22875	0.792981	0.791722	0.0781861	0.0284454	0.000181121	0.774315	0.029568	0.140234	0	2.19722	0.333333	0	0.612997	0.639781	0.653376	0.667527	0.0243944	0.0658714	0.376128	0.376225	0.376268	1.6192	0.937585	0.958888	1	2.77259	2.77259	0.011939	0.667465	3.47479e-05	0.0329659
000089.SZ	2014	深圳机场	2.3636	4	89	SZSE Main Board	-0.639016	-0.309775	0	0.00637047	0.0376863	23.2647	0.376038	0.022466	0.035304	0.208194	0.0928929	0.241845	0.867282	0.865746	0.0711118	0.0309647	0.000340682	0.648526	0.167635	0.070501	0	2.19722	0.333333	0	0.612995	0.630138	0.641964	0.655985	0.0144673	0.0472581	0.37591	0.37598	0.376028	1.29403	1.2385	1.14881	1	2.83321	2.83321	0.0510171	0.650232	5.61109e-05	0.0291985
000089.SZ	2015	深圳机场	1.6364	4	89	SZSE Main Board	-0.530584	-0.274745	0	0.0119294	0.104773	23.2044	0.142207	0.043236	0.058636	0.302613	0.180501	0.239533	1.27623	1.27362	0.0989468	0.0261568	0.000369214	0.659741	-0.00698	-0.058479	0	2.19722	0.333333	0	0.569686	0.589551	0.606427	0.63514	0.0195201	0.0644934	0.324743	0.324885	0.325054	0.714403	1.63183	1.54198	1	2.89037	2.89037	0.344745	0.65789	0	0.0196531
000089.SZ	2016	深圳机场	1.75	4	89	SZSE Main Board	-0.866366	-0.592211	0	0.00032654	0.0344639	23.2474	0.141008	0.04706	0.054823	0.272644	0.189361	0.248522	1.67465	1.67153	0.0913975	0.0249101	0.000437632	0.613035	0.028368	0.043903	0	2.19722	0.333333	0	0.569686	0.61464	0.64528	0.683247	0.0414717	0.132694	0.325556	0.326029	0.326328	0.760682	1.53041	1.45562	1	2.94444	2.94444	-0.343247	0.701018	0	0.027808
000089.SZ	2017	深圳机场	1.6667	4	89	SZSE Main Board	0.273574	0.0706035	0	0.00211702	0.0229407	23.2972	0.144605	0.052743	0.061533	0.288779	0.203271	0.259471	2.00968	2.00688	0.0825812	0.0292883	0.000404277	0.563876	0.093699	0.051042	0	2.19722	0.333333	0	0.569686	0.633438	0.680862	0.722513	0.0679995	0.195153	0.326669	0.327793	0.32815	0.735181	1.59015	1.50481	1	2.99573	2.99573	0.00111518	0.730511	0	0.0275209
000089.SZ	2018	深圳机场	1.5	4	89	SZSE Main Board	-0.357067	-0.36657	0	-0.00128631	0.0354935	23.3225	0.13351	0.051321	0.059605	0.258848	0.189432	0.270922	2.22961	2.22645	0.0783914	0.0284534	0.000421504	0.563256	0.083843	0.025659	0	2.19722	0.333333	0	0.569686	0.619136	0.653126	0.69722	0.053615	0.146467	0.325833	0.326411	0.326806	0.84213	1.37043	1.32097	1	3.04452	3.04452	0.00158539	0.727436	0	0.0288141
000089.SZ	2019	深圳机场	1.913	4	89	SZSE Main Board	-0.244704	-0.464512	0	0.00526808	0.0386786	23.3639	0.138555	0.044083	0.051027	0.237155	0.159094	0.27709	1.70246	1.69916	0.0687165	0.037144	0.000440972	0.52679	0.057601	0.042247	0	2.19722	0.333333	0	0.569686	0.651127	0.667709	0.69298	0.114512	0.172065	0.329061	0.329202	0.329337	0.69983	1.65875	1.56747	1	3.09104	3.09104	0.0934989	0.69538	0	0.0303425
000089.SZ	2020	深圳机场	2	4	89	SZSE Main Board	-0.819078	-0.657241	0	-0.00153775	0.0609067	23.4391	0.210235	0.002641	0.003204	0.0638052	0.012838	0.205683	0.687674	0.684953	0.0331599	0.03013	0.000571513	0.492451	-0.212741	0.078155	0	2.19722	0.333333	0	0.569686	0.633112	0.647265	0.663906	0.0849625	0.136179	0.327111	0.327215	0.327274	0.902291	1.40332	1.31853	1	3.13549	3.13549	0.0310182	0.670164	0	0.0453963
000089.SZ	2021	深圳机场	2.0909	4	89	SZSE Main Board	0.0172517	0.139984	0	-0.00177623	0.0260604	23.994	0.547947	-0.000969	-0.001685	0.0832937	-0.00607769	0.159508	1.10855	1.10655	0.0376177	0.0207097	0.000284654	0.526022	0.103079	0.74169	1	2.19722	0.333333	0	0.569686	0.612242	0.625079	0.648351	0.0529908	0.0972343	0.325607	0.32569	0.325803	1.75399	1.2612	1.11807	1	3.17805	3.17805	-0.11435	0.664395	1.76236e-05	0.0422726
000090.SZ	2011	天健集团	2.125	3	90	SZSE Main Board	-0.306201	-0.0536185	0	-0.00954531	0.0459414	22.7382	0.590704	0.023014	0.052466	0.213719	0.0572899	0.401712	1.21169	0.286961	0.0192811	0.0336397	0.492439	0.021952	0.000216	-0.261805	0	1.79176	0.5	1	0.363494	0.398396	0.412963	0.432325	0.0602464	0.136093	0.132776	0.132887	0.132963	2.3978	1.01894	1.00775	1	2.56495	2.94444	-0.0855313	0.0664754	1.12978e-05	0.038515
000090.SZ	2012	天健集团	1.75	3	90	SZSE Main Board	-1.43763	-0.907169	0	0.00582486	0.0636356	22.8725	0.624482	0.031084	0.079523	0.223192	0.0812003	0.382806	1.3346	0.400603	0.0758563	0.0317237	0.491499	0.0171417	-0.13155	0.143733	0	1.94591	0.428571	0	0.363494	0.384769	0.393886	0.411881	0.0357729	0.0836107	0.132365	0.132407	0.132474	2.25006	1.18352	1.06891	1	2.63906	2.99573	-0.0119427	0.409257	1.1298e-05	0.0439747
000090.SZ	2013	天健集团	2	3	90	SZSE Main Board	-0.850466	-0.467825	0	0.00028872	0.0376218	23.0048	0.655718	0.041201	0.114807	0.23864	0.0838348	0.491449	1.3801	0.519547	0.0564509	0.0290532	0.457913	0.0244591	0.465281	0.141432	0	1.94591	0.428571	0	0.363494	0.379755	0.385277	0.396284	0.0357729	0.0599267	0.132307	0.132323	0.132347	2.63709	1.10144	1.03492	1	2.70805	3.04452	-0.00108716	0.384007	0	0.0294453
000090.SZ	2014	天健集团	1.5	3	90	SZSE Main Board	-0.733208	-0.638281	0	0.0176712	0.0532889	23.1236	0.664769	0.040492	0.119275	0.201208	0.079548	0.509032	1.34885	0.501787	0.0318501	0.0354427	0.480862	0.0173167	0.173864	0.126208	0	1.94591	0.428571	0	0.363494	0.430765	0.458953	0.513003	0.133131	0.262615	0.134826	0.135223	0.135827	1.44622	2.06263	1.35623	1	2.77259	3.09104	-0.117069	0.55871	0	0.0269351
000090.SZ	2015	天健集团	1.1429	3	90	SZSE Main Board	-0.616833	-0.78019	0	0.00996233	0.107672	23.5299	0.625577	0.028453	0.079311	0.211352	0.0621078	0.458123	1.55053	0.613133	-0.132486	0.0291338	0.495779	0.0105145	0.192321	0.501168	0	1.94591	0.428571	0	0.234748	0.444042	0.50844	0.59315	0.685824	1.1659	0.083359	0.085432	0.086883	1.13681	2.34936	1.32628	1	2.83321	3.13549	0.334997	0.60053	1.16882e-06	0.024365
000090.SZ	2016	天健集团	1.2	4	90	SZSE Main Board	-1.21494	-0.737232	0	-0.0026375	0.0569022	23.6829	0.671569	0.024893	0.07119	0.22181	0.0718536	0.346442	1.709	0.493272	-0.0378982	0.0330618	0.57594	0.0128611	-0.017215	0.165328	0	1.94591	0.428571	0	0.234748	0.444042	0.50844	0.581145	0.685824	1.1659	0.083359	0.085432	0.086537	1.66721	1.82627	1.17526	1	2.89037	3.17805	-0.204857	0.536735	1.16882e-06	0.0264312
000090.SZ	2017	天健集团	1.25	3	90	SZSE Main Board	-0.512147	-0.0358349	0	0.00179653	0.0374493	23.9734	0.74455	0.026539	0.092574	0.260775	0.0886317	0.299428	1.74064	0.375752	-0.0610349	0.0546156	0.665288	0.0121492	0.087063	0.337057	0	1.94591	0.428571	0	0.234748	0.444042	0.50844	0.581115	0.685824	1.1659	0.083359	0.085432	0.086536	2.14479	1.8252	1.13613	1	2.94444	3.21888	-0.0172115	0.539946	1.16882e-06	0.0331427
000090.SZ	2018	天健集团	1.6	3	90	SZSE Main Board	0.246964	0.230822	0	-0.00997314	0.0484913	24.1809	0.724716	0.026954	0.101181	0.216489	0.0759471	0.354904	1.69453	0.457449	-0.0155246	0.0628116	0.641785	0.00983318	0.512607	0.230626	0	1.94591	0.428571	0	0.234748	0.444042	0.506603	0.583041	0.685824	1.15807	0.083359	0.085318	0.086735	4.8007	0.756685	0.933024	1	2.99573	3.2581	-0.204123	0.591816	8.34874e-05	0.0273396
000090.SZ	2019	天健集团	1.75	3	90	SZSE Main Board	-0.252608	-0.108899	0	0.00964816	0.0447097	24.4199	0.760364	0.034242	0.134103	0.233881	0.0841197	0.407061	1.54302	0.353632	0.00725362	0.0540068	0.675903	0.0101024	0.436438	0.270066	0	1.94591	0.428571	0	0.234748	0.430612	0.490769	0.541466	0.685824	1.09062	0.082242	0.08406	0.084623	4.0707	1.02513	1.00602	1	3.04452	3.29584	0.00632568	0.550386	9.14187e-05	0.0242912
000090.SZ	2020	天健集团	1.75	3	90	SZSE Main Board	-1.15368	-0.930087	0	0.0052901	0.0637243	24.6151	0.774743	0.033339	0.143859	0.238188	0.0869381	0.383481	1.50089	0.583804	-0.00321608	0.0552157	0.540714	0.00988424	0.167703	0.215444	0	1.79176	0.5	0	0.234748	0.427942	0.456565	0.490103	0.685824	0.944915	0.082063	0.082474	0.082717	4.41463	1.00561	1.00126	1	3.09104	3.3322	0.172487	0.500682	0.000182821	0.0203161
000090.SZ	2021	天健集团	1.3333	3	90	SZSE Main Board	-0.0485136	0.00174364	0	0.00144115	0.0307687	24.8147	0.785596	0.035868	0.163566	0.197403	0.0838722	0.427656	1.37491	0.606783	0.0179191	0.0563017	0.476483	0.0084094	0.358816	0.220932	0	2.07944	0.375	0	0.234748	0.427942	0.463881	0.501161	0.685824	0.976081	0.082063	0.082726	0.083016	5.45423	0.855131	0.968943	1	3.13549	3.3673	-0.177256	0.510304	0.000142244	0.0188913
000096.SZ	2013	广聚能源	2	3	96	SZSE Main Board	-0.819458	-0.658838	0	0.00942477	0.0823469	21.4403	0.0857419	0.033838	0.03716	0.083576	0.0786927	0.430007	5.96683	5.79623	0.0182061	0.000858292	0.0123735	0.038787	-0.100381	0.029278	0	2.3979	0.363636	0	0.576082	0.611732	0.615677	0.622174	0.031399	0.0687315	0.332506	0.332514	0.332523	0.731977	1.49429	1.43723	1	2.63906	2.70805	0.294322	0.601087	0	0.0472743
000096.SZ	2014	广聚能源	2	3	96	SZSE Main Board	-0.916025	-0.500578	0	0.00916645	0.0560131	21.4328	0.0703586	0.021367	0.023177	0.104986	0.0432631	0.493887	8.45855	8.40297	0.0111827	0.00127976	0.00318393	0.042858	0.160775	-0.007471	0	2.3979	0.363636	0	0.576082	0.641795	0.649109	0.658207	0.0835848	0.126765	0.334498	0.334526	0.334543	0.486173	2.21255	2.09062	1	2.70805	2.77259	0.137093	0.641163	0	0.0483684
000096.SZ	2015	广聚能源	1	3	96	SZSE Main Board	-0.867914	-0.868163	0	0.0230109	0.1291	21.5194	0.0892185	0.070287	0.076415	0.138758	0.149687	0.469558	7.56098	7.5092	0.0259897	0.00104495	0.00400118	0.0346822	-0.009966	0.0905	0	2.3979	0.363636	0	0.554113	0.575424	0.582439	0.591519	0.0316922	0.0511195	0.307363	0.307388	0.307405	0.24498	4.48182	4.06816	1	2.77259	2.83321	0.321069	0.559365	0	0.0499147
000099.SZ	2011	中信海直	2.1818	3	99	SZSE Main Board	-0.914257	-0.552157	0	-0.00648459	0.0647169	21.7206	0.3603	0.054202	0.084468	0.288354	0.143583	0.377497	2.66309	1.69708	0.0733519	0.0885205	0.109704	0.619194	0.122311	0.077302	0	2.70805	0.333333	0	0.466457	0.49995	0.507808	0.515644	0.0596438	0.0886491	0.218388	0.218419	0.218431	0.728041	2.14718	1.73385	1	2.48491	2.56495	-0.773652	0.513456	0	0.0853243
000099.SZ	2012	中信海直	2.1429	3	99	SZSE Main Board	-1.8521	-0.628035	0	0.00211694	0.0421598	21.9849	0.435512	0.046483	0.077841	0.301147	0.132924	0.349698	3.54005	2.80662	0.0579936	0.0650151	0.0876635	0.521031	0.106163	0.302513	0	2.70805	0.333333	0	0.466457	0.476412	0.483101	0.492989	0.0121595	0.0356817	0.217632	0.217655	0.217674	0.895189	1.97893	1.5526	1	2.56495	2.63906	-0.131755	0.494543	0	0.0837953
000099.SZ	2013	中信海直	2	3	99	SZSE Main Board	-2.58645	-1.33869	0	0.00441888	0.0743325	22.0687	0.360138	0.052789	0.087435	0.261005	0.163878	0.322125	1.81922	1.22272	0.0790772	0.0653417	0.0856389	0.639281	0.087771	0.0875	0	2.70805	0.333333	0	0.421828	0.437705	0.445223	0.45678	0.0254778	0.055461	0.178081	0.17811	0.178138	0.798264	1.9578	1.61286	1	2.63906	2.70805	0.00451347	0.467452	0	0.0980647
000099.SZ	2014	中信海直	1.7	4	99	SZSE Main Board	-0.41815	-0.349787	0	0.0104287	0.0471503	22.2172	0.388661	0.049385	0.080805	0.291267	0.153643	0.321425	2.22015	1.56669	0.0596978	0.0654156	0.0808777	0.599551	0.127961	0.160013	0	2.70805	0.333333	0	0.395288	0.440333	0.464703	0.48373	0.0580933	0.175606	0.157267	0.157626	0.157705	0.534524	3.06021	2.25949	1	2.70805	2.77259	0.314384	0.428959	0	0.0921666
000099.SZ	2015	中信海直	1.6	4	99	SZSE Main Board	-1.09999	-0.587128	0	0.00734729	0.109494	22.325	0.432835	0.036846	0.062656	0.333389	0.134537	0.273869	1.87195	1.35329	0.0661342	0.0810285	0.0796416	0.665419	-0.037119	0.113891	0	2.70805	0.333333	0	0.386291	0.418553	0.429738	0.448268	0.0651254	0.112472	0.149904	0.149968	0.150037	0.553909	3.18312	2.23819	1	2.77259	2.83321	0.495079	0.43887	0	0.0943816
000099.SZ	2016	中信海直	1.9	4	99	SZSE Main Board	-1.94032	-1.33869	0	-0.0028304	0.0589922	22.3111	0.412218	0.018204	0.031527	0.191533	0.0765392	0.237835	1.61162	1.25584	0.0593834	0.0904034	0.0640986	0.641572	-0.091108	-0.013819	0	2.56495	0.384615	0	0.386291	0.424836	0.448327	0.4733	0.0651254	0.160594	0.150033	0.15031	0.150443	0.689465	2.46758	1.86262	1	2.83321	2.89037	-0.626513	0.459597	1.15498e-06	0.0861978
000099.SZ	2018	中信海直	2.5	4	99	SZSE Main Board	0.567016	0.261156	0	-0.0079681	0.0476788	22.4573	0.434482	0.028206	0.050797	0.238596	0.111618	0.252704	2.30874	1.93785	0.0412475	0.112529	0.0572195	0.487382	0.122952	0.007495	0	2.70805	0.333333	0	0.386291	0.427703	0.44843	0.472212	0.0651254	0.160861	0.150118	0.150346	0.150462	1.65687	1.06725	1.03803	1	2.94444	2.99573	-0.0138662	0.430321	1.15498e-06	0.0993235
000099.SZ	2019	中信海直	2.5	4	99	SZSE Main Board	-0.804918	-0.321045	0	0.00627758	0.0457292	22.4917	0.421481	0.036638	0.064038	0.256296	0.134713	0.27197	1.62878	1.40753	0.130639	0.115489	0.0546147	0.396082	0.099147	0.034975	0	2.70805	0.333333	0	0.386291	0.432155	0.455688	0.482235	0.0651254	0.17965	0.150282	0.1506	0.150744	1.30874	1.32078	1.18558	1	2.99573	3.04452	0.0999361	0.437544	1.15498e-06	0.0794355
000099.SZ	2020	中信海直	3	4	99	SZSE Main Board	-0.608983	-0.143446	0	0.00131738	0.0451698	22.4303	0.347693	0.037552	0.061132	0.290001	0.137044	0.274017	3.31634	2.85692	0.0853004	0.160473	0.0554219	0.41177	-0.005674	-0.059556	0	2.70805	0.333333	0	0.386291	0.429664	0.444551	0.47069	0.0651254	0.150819	0.150185	0.150296	0.150438	1.21924	1.25735	1.16787	1	3.04452	3.09104	0.012646	0.433295	1.15498e-06	0.0899103
000099.SZ	2021	中信海直	2.5	3	99	SZSE Main Board	0.234263	0.495892	0	0.00375312	0.0373041	22.6129	0.251649	0.041017	0.058205	0.265169	0.148009	0.277128	4.7791	4.39663	0.110162	0.125626	0.0414533	0.322841	0.078522	0.200366	0	2.77259	0.3125	0	0.30179	0.435871	0.461293	0.499345	0.28001	0.528523	0.100676	0.101002	0.101309	0.986091	1.35512	1.20762	1	3.09104	3.13549	0.00621337	0.418052	9.02329e-07	0.0397119
000100.SZ	2011	TCL科技	2.7143	3	100	SZSE Main Board	-0.857022	-0.975806	0	0.00304218	0.0582798	25.0275	0.739467	0.026214	0.089419	0.158552	0.0275063	0.953022	1.26551	1.0432	0.022513	0.0892161	0.114459	0.142665	0.17205	0.384013	0	2.07944	0.375	1	0.097989	0.169289	0.200418	0.235259	0.553649	1.04531	0.012836	0.013323	0.013596	4.74565	0.808802	0.9533	0	2.07944	2.30259	0.238401	0.190804	0.0553082	0.0460836
000100.SZ	2012	TCL科技	2.2381	3	100	SZSE Main Board	-0.397669	-0.166353	0	0.00445055	0.034508	25.1021	0.74628	0.016555	0.064415	0.163292	0.018326	0.90334	1.13113	0.866881	0.0491004	0.0984894	0.14993	0.267547	0.143154	0.077424	0	2.07944	0.375	1	0.097989	0.174922	0.200197	0.243145	0.59577	1.04306	0.013354	0.013678	0.014054	4.29592	0.917463	0.980421	0	2.19722	2.3979	-0.275874	0.276029	0.0592991	0.0552747
000100.SZ	2013	TCL科技	1.65	3	100	SZSE Main Board	-0.354465	-0.416235	0	0.00214335	0.0372299	25.081	0.744391	0.036555	0.143549	0.175393	0.0338086	1.08125	1.29013	0.962188	0.0663623	0.131494	0.156031	0.260771	0.228598	-0.020869	0	2.19722	0.333333	1	0.097354	0.174011	0.192477	0.223126	0.615915	0.977084	0.013352	0.013527	0.013719	3.92792	0.996006	0.999027	0	2.30259	2.48491	0.120545	0.200794	0.0620905	0.058562
000100.SZ	2014	TCL科技	1.6	3	100	SZSE Main Board	-0.604372	-0.441386	0	0.0112765	0.040098	25.2545	0.710795	0.049518	0.180814	0.175669	0.0418963	1.18192	1.15641	0.959998	0.0582733	0.143295	0.101458	0.218043	0.184058	0.1895	0	2.19722	0.333333	1	0.087869	0.167287	0.190067	0.229866	0.768462	1.16307	0.012422	0.012682	0.013017	2.58572	1.33725	1.08394	0	2.3979	2.56495	0.0944905	0.196488	0.0691448	0.060269
000100.SZ	2015	TCL科技	1.6667	4	100	SZSE Main Board	-1.49344	-0.800648	0	0.00462852	0.0671774	25.4396	0.663286	0.031569	0.100171	0.165392	0.0308857	1.02212	0.995864	0.828584	0.0661634	0.11908	0.080789	0.233029	0.035147	0.203258	0	2.48491	0.333333	1	0.071835	0.163649	0.234105	0.359135	0.726639	2.25893	0.009454	0.011943	0.015326	2.1453	1.38436	1.09522	0	2.48491	2.63906	0.480944	0.245257	0.0528538	0.0649553
000100.SZ	2016	TCL科技	1.7778	4	100	SZSE Main Board	-0.139248	-0.51197	0	-0.00675591	0.031675	25.7146	0.689087	0.016513	0.051275	0.169088	0.0200758	0.822533	1.12823	0.937649	0.0545615	0.0941977	0.0871641	0.256364	0.018111	0.316603	0	2.48491	0.333333	1	0.071921	0.174262	0.25099	0.390752	0.726639	2.4898	0.010412	0.013359	0.017443	3.65057	0.881049	0.972744	0	2.56495	2.70805	-0.802592	0.300927	0.0529173	0.0797601
000100.SZ	2017	TCL科技	1.5833	4	100	SZSE Main Board	-0.2345	-0.477708	0	0.00610984	0.0457783	25.8003	0.662227	0.02306	0.070972	0.20536	0.031769	0.72587	1.10863	0.929435	0.0574545	0.0920011	0.080766	0.203364	0.047936	0.089422	0	2.48491	0.333333	1	0.07842	0.190644	0.270736	0.406509	0.828844	2.45238	0.012605	0.015847	0.019725	3.04115	0.973504	0.994039	0	2.63906	2.77259	0.0805113	0.291216	0.0478222	0.0847487
000100.SZ	2018	TCL科技	1.6316	3	100	SZSE Main Board	-0.284037	0.187932	0	-0.0076621	0.0398249	25.9847	0.684216	0.023029	0.07069	0.183085	0.0358609	0.642161	1.01868	0.766405	0.0544011	0.0705752	0.103173	0.186669	0.015977	0.202565	0	2.48491	0.333333	1	0.078227	0.19065	0.259813	0.379824	0.828706	2.32127	0.012588	0.014982	0.017991	5.80673	0.545354	0.875775	0	2.70805	2.83321	-0.111032	0.330133	0.0478873	0.0379288
000100.SZ	2019	TCL科技	1.5238	3	100	SZSE Main Board	-0.48025	-0.431997	0	0.013191	0.0471013	25.8283	0.612465	0.020457	0.058639	0.114715	0.0488133	0.419079	1.11839	0.986524	0.0697025	0.0505952	0.0344443	0.275769	-0.338982	-0.144835	0	2.19722	0.444444	1	0.09031	0.194129	0.247847	0.295658	0.719011	1.7444	0.013884	0.015328	0.015832	2.72597	0.946605	0.980635	0	2.77259	2.89037	0.207268	0.270401	0.0601287	0.0252904
000100.SZ	2020	TCL科技	1.3214	4	100	SZSE Main Board	0.195571	0.437736	0	0.0116487	0.0694939	26.2759	0.650817	0.023963	0.065807	0.136089	0.0660588	0.362752	0.924975	0.800567	0.064745	0.0486902	0.0342562	0.359934	0.023276	0.564551	0	2.30259	0.4	1	0.082576	0.172869	0.235926	0.301491	0.641396	1.85708	0.011017	0.013054	0.014137	2.59627	1.10306	1.03247	0	2.83321	2.94444	0.415929	0.243462	0.0581501	0.0309137
000100.SZ	2021	TCL科技	1.2069	4	100	SZSE Main Board	-1.67544	-1.07113	0	-0.000688981	0.0595758	26.4557	0.612464	0.052799	0.142669	0.198617	0.0914695	0.577228	1.07928	0.904938	0.106495	0.0590762	0.0456166	0.367888	1.13284	0.197066	0	2.3979	0.363636	1	0.082576	0.175351	0.233872	0.277592	0.641396	1.8322	0.011209	0.012935	0.013421	3.56632	0.723548	0.897539	0	2.89037	2.99573	-0.19777	0.212988	0.0581689	0.0268638
000151.SZ	2015	中成股份	1	4	151	SZSE Main Board	-0.10967	0.0876561	0	0.0135891	0.132868	21.6052	0.579701	0.050351	0.133124	0.19472	0.110785	0.454495	1.56181	1.50389	-0.186646	0.020404	0.0334608	0.0162763	-0.52228	-0.172613	0	2.19722	0.333333	0	0.453585	0.46307	0.469792	0.483781	0.011173	0.0357309	0.205785	0.205807	0.205846	0.333944	7.12471	3.3182	1	2.77259	2.83321	0.970926	0.41042	0	0.0542698
000151.SZ	2017	中成股份	1.5	3	151	SZSE Main Board	-1.6632	-1.08772	0	-0.00757925	0.0496748	21.4919	0.54077	0.041858	0.088945	0.137902	0.0396823	1.05482	1.51895	1.33198	0.0503046	0.0415503	0.100693	0.0295149	0.260975	0.042569	0	2.19722	0.333333	0	0.453585	0.460976	0.466808	0.478838	0.0097384	0.0291522	0.205768	0.205785	0.205814	0.591955	3.67859	2.10775	1	2.89037	2.94444	-0.0753403	0.401203	1.6893e-05	0.0431586
000153.SZ	2011	丰原药业	1.6667	2	153	SZSE Main Board	0.0695787	0.0289384	0	-0.00825306	0.0552211	20.9996	0.419497	0.007651	0.013066	0.20001	0.00654411	1.1692	1.02317	0.697212	0.0417708	0.183065	0.135913	0.365048	0.411761	0.033232	0	2.19722	0.333333	0	0.147509	0.332202	0.409648	0.422328	0.75092	1.77711	0.039493	0.044793	0.044826	0.836623	2.05905	1.5463	0	2.48491	2.70805	-0.290465	0.334927	0	0.0671304
000153.SZ	2012	丰原药业	2	3	153	SZSE Main Board	-0.525972	-0.457408	0	0.00266341	0.0526466	21.0952	0.465688	0.01304	0.023509	0.229785	0.0109133	1.19488	1.01607	0.686438	0.0314725	0.179752	0.139003	0.360072	0.093161	0.10033	0	2.19722	0.333333	0	0.147509	0.332202	0.408768	0.421421	0.75092	1.77114	0.039493	0.044785	0.044818	0.860895	2.17397	1.55739	0	2.56495	2.77259	-0.23366	0.335066	0	0.0726991
000153.SZ	2013	丰原药业	2	3	153	SZSE Main Board	-0.0623946	-0.173509	0	0.00475476	0.0392135	21.4069	0.467801	0.015846	0.029725	0.260568	0.0177714	0.891676	1.40667	1.08264	-0.0354925	0.158718	0.107148	0.319127	-0.077132	0.365764	0	2.19722	0.333333	0	0.07642	0.179427	0.274999	0.429274	0.701262	2.59852	0.011154	0.015725	0.020786	0.81158	2.31523	1.51811	0	2.63906	2.83321	0.0757578	0.328371	0	0.0808405
000153.SZ	2014	丰原药业	1	3	153	SZSE Main Board	0.307256	-0.0416932	0	0.0128673	0.0587233	21.5286	0.487414	0.019143	0.036277	0.265003	0.0242013	0.790999	1.00993	0.739468	0.00469736	0.182406	0.113458	0.273039	0.110496	0.129484	0	2.19722	0.333333	0	0.114827	0.22253	0.301406	0.406719	0.510204	1.62487	0.01903	0.022289	0.024636	0.580432	3.3611	2.15019	0	2.70805	2.89037	0.0663869	0.469731	0	0.0858714
000153.SZ	2015	丰原药业	2	3	153	SZSE Main Board	-0.389997	-0.355861	0	0.00298707	0.12029	21.5585	0.486291	0.013854	0.026997	0.268675	0.0202457	0.684287	0.965557	0.68925	0.0197367	0.169459	0.117205	0.260136	-0.085142	0.030278	0	2.19722	0.333333	0	0.114827	0.24571	0.304294	0.347958	0.712048	1.65002	0.022283	0.024001	0.024623	0.707412			0	2.77259	2.94444	0.635222	0.29948	0	0.0926612
000155.SZ	2013	川能动力	3	2	155	SZSE Main Board	-0.610919	-0.521848	0	-0.00440877	0.0534454	21.7994	0.74215	-0.231927	-0.64163	0.0602119	-0.393201	0.589844	0.638428	0.450904	-0.0401364	0.0170181	0.101943	0.44819	-0.14572	-0.070185	1	1.60944	0.4	0	0.585957	0.632031	0.644262	0.654903	0.0629378	0.0995039	0.344791	0.344868	0.344892	1.96889	1.96975	1.25005	1	2.63906	2.83321	0.030092	0.585957	0	0.207375
000155.SZ	2018	川能动力	1	3	155	SZSE Main Board	-0.275755	0.0682315	0	-0.00789118	0.0655027	22.7014	0.475944	0.058645	0.1101	0.119166	0.0961909	0.609672	2.8416	2.77982	0.0893142	0.175075	0.0107845	0.424724	-0.343684	0.065411	0	1.60944	0.4	0	0.262047	0.416021	0.488721	0.555881	0.431183	0.865013	0.083115	0.08577	0.08693	1.58115	1.20684	1.07999	1	2.94444	3.09104	-0.819671	0.36424	0	0.0131218
000155.SZ	2020	川能动力	2.5	3	155	SZSE Main Board	-1.03865	-1.1267	0	0.0151502	0.0659726	22.9462	0.507244	0.035639	0.066954	0.31209	0.147091	0.242289	2.63223	2.54828	0.0449741	0.13911	0.0120808	0.517982	-0.026619	0.274352	0	1.60944	0.4	0	0.262047	0.416021	0.458179	0.507707	0.431183	0.748461	0.083115	0.084016	0.084685	0.876025	2.3166	1.64876	1	3.04452	3.17805	0.22603	0.488232	0	0.0434555
000155.SZ	2021	川能动力	1.6667	3	155	SZSE Main Board	-0.0128711	-0.0278567	0	0.0282537	0.110086	23.5745	0.580014	0.040571	0.096915	0.332745	0.152445	0.266137	1.69441	1.68561	0.0805619	0.133616	0.00174019	0.34066	1.20786	0.874449	0	1.60944	0.4	0	0.353207	0.488161	0.519664	0.551703	0.280387	0.471273	0.135853	0.13635	0.136595	0.450265	5.38635	2.57846	1	3.09104	3.21888	1.0065	0.385254	0	0.0516387
000156.SZ	2013	华数传媒	2.375	4	156	SZSE Main Board	-0.758001	-0.110858	0	0.0183091	0.109722	22.3495	0.643314	0.059707	0.188199	0.441498	0.141821	0.421002	0.581073	0.55889	0.171649	0.0559407	0.0100935	0.412349	0.19394	0.502712	0	2.48491	0.333333	1	0.523086	0.694961	0.806811	0.89943	0.165194	0.542406	0.28839	0.294721	0.297683	0.215668	6.14368	1.26244	1	2.63906	2.99573	-0.502617	0.110264	0	0.124792
000156.SZ	2014	华数传媒	1.8	4	156	SZSE Main Board	-1.61307	-1.06952	0	0.00585633	0.0660481	22.4385	0.602917	0.072137	0.190949	0.421399	0.159175	0.453196	0.661145	0.640847	0.242088	0.0579801	0.00823586	0.398088	0.338905	0.093154	0	2.48491	0.333333	1	0.523086	0.694961	0.806811	0.897137	0.165194	0.542406	0.28839	0.294721	0.297632	0.195451	6.08949	1.48699	1	2.70805	3.04452	-1.48393	0.402378		0.115035
000156.SZ	2015	华数传媒	1.6	4	156	SZSE Main Board	0.125351	-0.0698728	0	0.0106537	0.103697	23.2629	0.269583	0.058418	0.092904	0.442464	0.186308	0.313557	3.45281	3.43303	0.0952103	0.0371685	0.00343554	0.182802	0.185335	1.28042	0	2.56495	0.384615	0	0.418468	0.687598	0.789132	0.852049	0.477943	0.885764	0.219895	0.225669	0.227008	0.269601	5.46286	2.13649	1	2.77259	3.09104	-0.106827	0.629877	0	0.11748
000156.SZ	2016	华数传媒	1.5	3	156	SZSE Main Board	-0.465874	-0.0179599	0	-0.0098486	0.0642457	23.3647	0.279278	0.044976	0.062009	0.448911	0.194929	0.230733	3.25198	3.2246	0.105844	0.0365608	0.00486501	0.175606	0.077875	0.107128	0	2.48491	0.416667	0	0.418468	0.68684	0.757774	0.816729	0.477943	0.810829	0.219791	0.222328	0.223476	0.546635	2.73053	1.76854	1	2.83321	3.13549	-0.760097	0.742861	0	0.117513
000156.SZ	2017	华数传媒	1.25	3	156	SZSE Main Board	0.245839	0.0771176	0	-0.00839322	0.0220871	23.3919	0.280398	0.04507	0.062584	0.446559	0.199792	0.225586	3.22372	3.19565	0.0876259	0.0433399	0.0050662	0.184356	0.041583	0.02761	0	2.30259	0.4	0	0.418468	0.650655	0.709029	0.780776	0.477943	0.694345	0.216152	0.217857	0.219157	0.882504	1.69396	1.28667	1	2.89037	3.17805	-0.215156	0.698935	0	0.129104
000156.SZ	2019	华数传媒	1.5	4	156	SZSE Main Board	-1.89442	-0.817123	0	0.00781239	0.0664877	23.4784	0.300245	0.042379	0.059638	0.370276	0.173968	0.243604	2.92151	2.9045	0.104448	0.0452106	0.00355353	0.193864	0.079939	0.06665	0	2.48491	0.333333	0	0.418468	0.650655	0.695668	0.72909	0.477943	0.662416	0.216152	0.217168	0.217437	1.05075	1.46308	1.22504	1	2.99573	3.2581	0.0619311	0.704069	0	0.0817659
000156.SZ	2020	华数传媒	1.3333	4	156	SZSE Main Board	-2.79329	-1.19117	0	-0.00122765	0.0581117	23.8777	0.40751	0.039787	0.064642	0.325933	0.125595	0.316785	1.57807	1.41401	0.0819972	0.0543435	0.0465146	0.342851	1.04213	0.490785	0	2.48491	0.333333	0	0.362966	0.537163	0.563443	0.610712	0.426239	0.55233	0.15606	0.156405	0.156853	1.47786	1.20897	1.05815	1	3.04452	3.29584	0.119907	0.652796	0	0.103394
000157.SZ	2011	中联重科	1.6585	4	157	SZSE Main Board	-0.0901536	-0.0595376	0	-0.00568114	0.0398551	24.9941	0.502181	0.121389	0.259022	0.323958	0.176444	0.687976	1.83914	1.47685	0.0292426	0.162864	0.134886	0.0572991	0.438917	0.136304	0	1.94591	0.571429	1	0.185286	0.398916	0.48019	0.567829	0.873668	1.59162	0.063212	0.066704	0.068424	1.4832	1.66295	1.2687	1	2.48491	2.56495	-0.21291	0.553436	0.000322547	0.0379055
000157.SZ	2012	中联重科	1.5641	3	157	SZSE Main Board	-0.205842	0.0631481	0	0.00545057	0.0538591	25.2116	0.53707	0.093786	0.196006	0.32297	0.156621	0.598808	1.92802	1.59055	0.0332712	0.212424	0.131864	0.0513559	0.037748	0.242976	0	1.94591	0.571429	1	0.18528	0.39731	0.466422	0.543836	0.873668	1.51739	0.063047	0.065756	0.067146	1.53932	1.72308	1.27254	1	2.56495	2.63906	-0.0396005	0.576533	0.000317212	0.0402668
000157.SZ	2013	中联重科	1.5926	3	157	SZSE Main Board	0.171616	0.388265	0	-0.00838538	0.0428202	25.2179	0.530345	0.044276	0.094951	0.291675	0.102535	0.431813	2.10549	1.84061	0.00822865	0.310556	0.0976935	0.0600516	-0.198235	0.006324	0	1.94591	0.571429	1	0.185284	0.398084	0.467196	0.541132	0.877809	1.52151	0.063298	0.066008	0.067308	2.61776	0.998713	0.999509	0	2.63906	2.70805	0.0338839	0.491674	0.00249782	0.0506839
000157.SZ	2014	中联重科	1.6429	3	157	SZSE Main Board	-0.654246	-0.354226	0	0.00600632	0.032666	25.264	0.56006	0.006851	0.015075	0.278888	0.024288	0.282072	2.93249	2.52176	-0.0820211	0.324659	0.11067	0.064707	-0.329268	0.04714	0	1.94591	0.571429	1	0.185267	0.398067	0.441835	0.496885	0.877886	1.38486	0.063292	0.06425	0.065193	2.11605	1.31895	1.11401	0	2.70805	2.77259	0.0592137	0.44872	0.00242792	0.074651
000157.SZ	2015	中联重科	1.4167	3	157	SZSE Main Board	-1.17489	-0.867966	0	-0.00254665	0.0717779	25.2636	0.566712	0.000972	0.002227	0.270192	0.00439242	0.221391	2.47112	2.00453	-0.0355782	0.317366	0.150261	0.0832243	-0.1972	-0.000373	0	1.79176	0.5	1	0.180802	0.394764	0.44683	0.516022	0.904486	1.47138	0.061975	0.063363	0.064575	2.79135	1.0097	1.00344	0	2.77259	2.83321	0.382363	0.430712	0.00180176	0.0819574
000157.SZ	2016	中联重科	1.8462	3	157	SZSE Main Board	-1.00744	-0.449857	0	-0.00202818	0.0338061	25.2135	0.576009	-0.009896	-0.023081	0.238623	-0.0451895	0.218988	2.56215	2.08741	0.0243273	0.33785	0.143257	0.0835859	-0.035215	-0.048889	1	1.94591	0.571429	1	0.180789	0.394751	0.446817	0.519202	0.904568	1.47148	0.06197	0.063358	0.064601	3.12856	0.92063	0.972495	0	2.83321	2.89037	-0.478954	0.452253	0.00196291	0.0866019
000157.SZ	2017	中联重科	1.7273	3	157	SZSE Main Board	-0.6037	-0.255608	0	0.000674529	0.0270763	25.1439	0.540256	0.014487	0.032832	0.2135	0.0536239	0.270159	2.53541	2.17228	0.0342889	0.260151	0.106866	0.0706089	0.162336	-0.067219	0	1.94591	0.571429	1	0.177793	0.388189	0.439388	0.507382	0.904404	1.47135	0.059928	0.06127	0.062442	2.90385	0.911375	0.967453	0	2.89037	2.94444	-0.0123183	0.433011	0.0058966	0.0760012
000157.SZ	2018	中联重科	1.4286	4	157	SZSE Main Board	-0.324427	-0.0492134	0	-0.00301796	0.0307752	25.2608	0.585172	0.022158	0.050824	0.270885	0.0681835	0.324979	1.77572	1.53472	0.0541868	0.245506	0.102193	0.0581952	0.233046	0.123965	0	1.94591	0.571429	1	0.177443	0.387448	0.438889	0.511783	0.904568	1.47341	0.059698	0.061055	0.062206	4.08887	0.717036	0.905477	0	2.94444	2.99573	-0.0583408	0.444624	0.00428997	0.0508517
000157.SZ	2019	中联重科	1.3333	4	157	SZSE Main Board	-0.0749419	-0.03893	0	0.0140267	0.0454995	25.2458	0.570609	0.046087	0.109196	0.300013	0.0987156	0.466864	1.82695	1.48657	0.0675517	0.275926	0.127857	0.0630249	0.50915	-0.014858	0	1.94591	0.571429	1	0.176033	0.414261	0.513005	0.616354	0.904814	1.91425	0.062591	0.067466	0.069728	2.12684	1.33065	1.11422	0	2.99573	3.04452	0.0762951	0.591725	0.00415737	0.0373978
000157.SZ	2020	中联重科	1.3056	4	157	SZSE Main Board	-1.70192	-0.974344	0	0.00985171	0.0606971	25.4792	0.588158	0.070607	0.168273	0.285927	0.112968	0.625017	1.73053	1.41844	0.0638293	0.281363	0.126015	0.0525411	0.503414	0.262924	0	1.94591	0.571429	1	0.174547	0.418386	0.549769	0.626103	0.904568	2.14969	0.062784	0.071959	0.07355	1.79326	1.64102	1.21669	0	3.04452	3.09104	0.0711075	0.594062	0.00502556	0.0300295
000157.SZ	2021	中联重科	1.2941	3	157	SZSE Main Board	-1.01466	-0.922285	0	-0.0037256	0.0614986	25.5274	0.522225	0.053598	0.120282	0.236115	0.0951283	0.563429	1.79686	1.52504	0.0215109	0.352625	0.110651	0.0555044	0.031051	0.049393	0	1.94591	0.571429	1	0.181958	0.404996	0.478759	0.555378	0.793714	1.63115	0.060147	0.062999	0.064487	2.39923	1.06731	1.02619	0	3.09104	3.13549	0.115365	0.481412	0.00419463	0.0249288
000158.SZ	2015	常山北明	1	3	158	SZSE Main Board	-0.888572	-0.268563	0	0.0234689	0.135495	23.1159	0.503495	0.030157	0.062916	0.0684114	0.0279402	1.07935	1.16122	0.774671	-0.0446998	0.116079	0.18154	0.118979	0.355242	0.970384	0	2.3979	0.363636	0	0.273201	0.473806	0.5499	0.627445	0.560255	1.0128	0.100327	0.103223	0.104538	0.422893	4.76262	2.05624	1	2.77259	2.89037	0.392455	0.588145	0.0231852	0.0331309
000158.SZ	2016	常山北明	1.1429	3	158	SZSE Main Board	-0.0508497	0.103598	0	-0.00721126	0.0693263	23.273	0.551411	0.029225	0.062094	0.0759954	0.0316188	0.924307	1.31963	0.982375	0.0340964	0.146143	0.151107	0.106188	0.232802	0.170202	0	2.3979	0.363636	0	0.273201	0.473806	0.5499	0.628116	0.560255	1.0128	0.100327	0.103223	0.104559	0.805648	2.76698	1.47741	1	2.83321	2.94444	-0.404308	0.530415	0.0231742	0.0267088
000158.SZ	2017	常山北明	1	3	158	SZSE Main Board	-0.67632	-0.917494	0	-0.00211204	0.0571174	23.2719	0.52987	0.027744	0.060399	0.0725557	0.0315464	0.879482	1.30382	0.975863	0.0299305	0.181643	0.148766	0.1258	0.025527	-0.00117	0	2.3979	0.363636	0	0.273201	0.474546	0.552934	0.623621	0.553955	1.02391	0.100044	0.103119	0.10429	0.974503	2.18272	1.34145	1	2.89037	2.99573	0.226921	0.496771	0.023142	0.0300602
000158.SZ	2018	常山北明	1	3	158	SZSE Main Board	0.569248	0.330779	1	-0.00505138	0.0788181	23.3725	0.569219	0.013585	0.030225	0.0923723	0.0189451	0.717074	1.319	0.975693	0.0613537	0.178156	0.155858	0.157533	-0.14202	0.105834	0	2.3979	0.363636	0	0.275457	0.484883	0.562666	0.632516	0.578771	1.04266	0.103793	0.106819	0.107898	1.63917	1.41619	1.17617	1	2.94444	3.04452	-0.366561	0.635287	0.0258694	0.0303225
000158.SZ	2019	常山北明	2	3	158	SZSE Main Board	-2.65928	-1.03628	0	0.00842662	0.0874723	23.3734	0.581776	0.006729	0.015851	0.0854064	0.0100786	0.667625	1.1774	0.865721	0.0212356	0.179707	0.154421	0.172303	-0.021695	0.000967	0	2.3979	0.363636	0	0.284806	0.457728	0.499355	0.540989	0.486452	0.753316	0.101491	0.102429	0.102792	1.29845	1.84148	1.34561	1	2.99573	3.09104	0.140719	0.53021	0.020962	0.0309536
000158.SZ	2020	常山北明	1	3	158	SZSE Main Board	-1.01122	-0.749524	0	0.00242965	0.0965903	23.4243	0.594665	0.007374	0.017914	0.0991539	0.0108369	0.680425	1.43106	1.04444	0.0676033	0.120479	0.162266	0.167726	0.046278	0.052201	0	2.3979	0.363636	0	0.284806	0.434414	0.458597	0.492895	0.431183	0.610208	0.096914	0.097206	0.097461	1.50285	1.64161	1.25598	1	3.04452	3.13549	0.558971	0.495711	0.0179946	0.0290834
000159.SZ	2011	国际实业	3	3	159	SZSE Main Board	-0.398921	-0.0289453	0	-0.0105034	0.0562387	21.8792	0.362134	0.103675	0.177365	0.338067	0.268931	0.385508	2.39485	1.38785	0.0124856	0.0474756	0.278091	0.095991	0.657166	-0.020818	0	2.19722	0.333333	0	0.313838	0.317964	0.321671	0.328874	0.00672921	0.0249587	0.098503	0.09851	0.09852	0.813198	1.92785	1.59185	0	2.48491	2.56495	-0.506662	0.322596	0	0.055818
000159.SZ	2012	国际实业	3	3	159	SZSE Main Board	-0.678925	-0.324131	0	-0.00304071	0.0488585	21.8175	0.302494	0.032852	0.049271	0.139679	0.0723064	0.454347	2.43663	1.41151	0.0271989	0.0273806	0.273408	0.0975684	0.131294	-0.059816	0	2.19722	0.333333	0	0.305733	0.311059	0.315813	0.325852	0.00931339	0.0329699	0.093487	0.093498	0.093518	0.965504	1.4849	1.33822	0	2.56495	2.63906	-0.185851	0.319578	0	0.0384398
000301.SZ	2011	东方盛虹	3	3	301	SZSE Main Board	-0.368728	-0.627758	0	-0.0100824	0.0438817	21.971	0.265155	0.029838	0.042237	0.293423	0.100494	0.296916	1.75812	1.01949	0.0849705	0.0222073	0.152237	0.0797174	0.17021	-0.06946	0	2.19722	0.444444	0	0.366935	0.383254	0.389399	0.39915	0.0264422	0.0612207	0.134779	0.134798	0.134819	1.00305	1.35669	1.26211	1	2.48491	2.63906	-0.135442	0.397729	0	0.0609683
000301.SZ	2012	东方盛虹	3	3	301	SZSE Main Board	0.187928	0.218599	0	0.00215976	0.030051	21.9994	0.247966	0.045176	0.060756	0.330018	0.182324	0.24778	1.62751	0.909353	0.136162	0.0102319	0.141071	0.0735977	-0.183939	0.028776	0	2.19722	0.444444	0	0.366935	0.383254	0.388652	0.399029	0.0264422	0.0591849	0.134779	0.134794	0.134816	0.951766	1.39711	1.29864	1	2.56495	2.70805	-0.0647202	0.399231	0	0.0883339
000301.SZ	2013	东方盛虹	3	3	301	SZSE Main Board	-1.25394	-0.960011	0	0.00172298	0.0342856	22.0226	0.191626	0.091209	0.116856	0.409073	0.321919	0.283331	2.39287	1.84573	0.0440524	0.0103065	0.0831596	0.0693595	0.17328	0.023425	0	2.07944	0.375	0	0.366935	0.37748	0.383435	0.390636	0.0194625	0.0449671	0.134704	0.134722	0.134732	0.934736	1.32342	1.26145	1	2.63906	2.77259	0.0516267	0.378762	0	0.0989972
000301.SZ	2014	东方盛虹	2	3	301	SZSE Main Board	-1.2886	-0.600524	0	0.00994728	0.0429337	22.1063	0.215455	0.058728	0.073783	0.46973	0.28612	0.205258	3.30202	1.97294	-0.0313402	0.0104586	0.136816	0.0593536	-0.235171	0.087324	0	1.94591	0.428571	1	0.366935	0.373486	0.379133	0.385998	0.00952101	0.0332429	0.134663	0.134679	0.134689	0.640446	1.99021	1.77687	1	2.70805	2.83321	0.121013	0.376365	0	0.102365
000301.SZ	2016	东方盛虹	1	3	301	SZSE Main Board	-1.38014	-0.412577	1	-0.0020766	0.0524236	22.3262	0.302185	0.031402	0.043873	0.43795	0.185602	0.169191	1.43383	0.91336	0.172226	0.00809362	0.11064	0.127284	0.143005	0.127097	0	1.94591	0.428571	1	0.265115	0.37939	0.385178	0.393004	0.415213	0.452871	0.082421	0.082438	0.08245	0.762211	1.88012	1.61416	1	2.83321	2.94444	-0.510909	0.387175	0	0.125508
000301.SZ	2018	东方盛虹	1.6	3	301	SZSE Main Board	-0.21981	-0.231346	0	0.00212394	0.0502298	23.8083	0.407513	0.047875	0.086577	0.138039	0.0459108	1.04278	1.03994	0.630255	0.0634654	0.00865206	0.140932	0.384662	15.5826	3.95303	0	1.94591	0.428571	1	0.687066	0.800511	0.81356	0.819753	0.116671	0.184107	0.479593	0.479711	0.479719	0.994118	2.95706	1.12501	0	2.94444	3.04452	-0.111162	0.40518	0	0.00756254
000301.SZ	2019	东方盛虹	1.3077	4	301	SZSE Main Board	-1.12252	-0.810856	0	-0.000112981	0.0341474	24.2798	0.563384	0.049856	0.104024	0.121321	0.0647772	0.769647	0.78689	0.571795	0.148824	0.0072613	0.0815732	0.381094	0.349646	0.602353	0	1.94591	0.428571	1	0.687066	0.800511	0.814173	0.823561	0.116671	0.185	0.479593	0.479715	0.479735	1.67903	2.37584	1.04806	0	2.99573	3.09104	-0.0394562	0.419221	0	0.0102985
000301.SZ	2020	东方盛虹	1.3333	3	301	SZSE Main Board	-2.9242	-1.33869	0	0.0135352	0.0578265	24.8653	0.64172	0.006384	0.016526	0.0595428	0.0137303	0.464951	1.10762	0.958839	0.0327542	0.00338602	0.0433576	0.218857	-0.084811	0.795935	0	1.94591	0.428571	1	0.572555	0.708607	0.759428	0.824523	0.120951	0.326384	0.337077	0.33838	0.339299	1.37306	3.28921	1.0903	0	3.04452	3.13549	0.0916723	0.672574	0	0.0113929
000301.SZ	2021	东方盛虹	1.2273	4	301	SZSE Main Board	0.187389	0.256635	0	0.0204678	0.11314	25.6061	0.777216	0.04724	0.170809	0.16722	0.0983378	0.480388	0.628794	0.475827	0.0404061	0.00402339	0.0461051	0.236258	1.27081	1.09749	0	1.94591	0.428571	1	0.572544	0.707096	0.758387	0.803931	0.120951	0.324592	0.336866	0.338232	0.33878	1.41167	5.87597	1.17394	0	3.09104	3.17805	0.304191	0.594315	0	0.0124175
000333.SZ	2014	美的集团	1.3571	4	333	SZSE Main Board	-0.159113	-0.159405	0	0.00795563	0.0448977	25.5132	0.61983	0.107222	0.274639	0.254104	0.0822085	1.30427	1.1004	0.895046	0.206069	0.0778281	0.124863	0.162287	0.171053	0.240815	0	2.56495	0.384615	1	0.354914	0.448805	0.4851	0.557498	0.203508	0.36681	0.13165	0.132309	0.133374	1.03985	2.52959	1.30935	0	0.693147	2.70805	0.0188283	0.459631	0.0480169	0.0529283
000333.SZ	2015	美的集团	1.2917	4	333	SZSE Main Board	-0.247051	-0.169271	0	0.00539742	0.054173	25.5819	0.565113	0.109376	0.267772	0.258438	0.0984147	1.11138	1.20492	1.05981	0.207729	0.0804996	0.0810989	0.145371	-0.022778	0.071076	0	2.48491	0.416667	1	0.350669	0.451926	0.49161	0.568482	0.203508	0.40192	0.128955	0.129748	0.130946	0.920052	2.49926	1.34237	0	1.09861	2.77259	0.0725049	0.440588	0.0356123	0.0537539
000333.SZ	2016	美的集团	1.2857	4	333	SZSE Main Board	-1.3108	-0.851844	0	0.00689684	0.0445406	25.8626	0.595683	0.105943	0.253774	0.27306	0.0997328	1.06227	1.23731	1.06209	0.156477	0.0788655	0.0915992	0.123427	0.14882	0.324109	0	2.30259	0.4	1	0.347493	0.396578	0.429033	0.495223	0.0802182	0.234652	0.121978	0.122509	0.123387	0.942595	2.63775	1.63356	0	1.38629	2.83321	-0.152639	0.528184	0.0218329	0.0604913
000333.SZ	2017	美的集团	1.3793	4	333	SZSE Main Board	-0.379532	-0.510812	0	0.0147834	0.0426596	26.2371	0.665768	0.088898	0.245042	0.250306	0.0773172	1.14979	1.32361	1.07638	0.0985165	0.0706499	0.118675	0.0910927	0.513495	0.454313	0	2.30259	0.4	1	0.337148	0.466643	0.504881	0.562777	0.283423	0.497506	0.123952	0.124689	0.125369	0.686547	4.38563	2.09502	0	1.60944	2.89037	-0.0373509	0.600561	0.0216475	0.0614021
000333.SZ	2018	美的集团	1.4848	3	333	SZSE Main Board	-0.0425472	-0.253856	0	-0.00728698	0.0496481	26.2981	0.649397	0.084604	0.246898	0.275356	0.0833783	1.0147	1.31582	1.08819	0.105654	0.0735309	0.112419	0.0850858	0.078735	0.062853	0	2.19722	0.333333	1	0.333798	0.499526	0.535439	0.598146	0.406918	0.604081	0.130764	0.131424	0.132218	1.07956	2.65643	1.56297	0	1.79176	2.94444	-0.0178423	0.633365	0.0214493	0.0368615
000333.SZ	2019	美的集团	1.3182	4	333	SZSE Main Board	-0.56348	-0.516646	0	0.0103263	0.040509	26.4335	0.644	0.089373	0.252834	0.288632	0.0908544	0.983692	1.42472	1.19991	0.127802	0.0618098	0.107444	0.071748	0.071443	0.145067	0	2.07944	0.5	1	0.31728	0.514566	0.551481	0.600478	0.532226	0.738152	0.12999	0.130674	0.131184	0.743525	3.77793	1.96548	0	1.94591	2.99573	-0.0126999	0.646524	0.0202242	0.0342588
000333.SZ	2020	美的集团	1.2432	4	333	SZSE Main Board	-0.707774	-0.0276555	0	0.0114408	0.0401812	26.6104	0.655263	0.083059	0.237398	0.251148	0.0967786	0.858236	1.31227	1.14351	0.0820159	0.063761	0.086232	0.06171	0.021585	0.193496	0	2.07944	0.375	1	0.308561	0.487206	0.518629	0.565073	0.487615	0.680799	0.118642	0.119138	0.119609	0.520761	5.57024	2.53455	0	2.07944	3.04452	5.10365e-06	0.665272	0.017316	0.0325948
000333.SZ	2021	美的集团	1.2222	4	333	SZSE Main Board	0.088214	-0.203545	0	-0.004113	0.0459338	26.6841	0.652464	0.077547	0.224003	0.224794	0.0850309	0.911987	1.02404	0.817959	0.0904551	0.0635048	0.118378	0.0589073	0.20059	0.076484	0	2.19722	0.333333	1	0.310479	0.513026	0.544644	0.588588	0.56101	0.754206	0.127542	0.128044	0.128477	0.752443	3.8248	1.95972	0	2.19722	3.09104	0.0226537	0.630818	0.0175175	0.0300858
000338.SZ	2011	潍柴动力	1.6765	4	338	SZSE Main Board	-0.230177	0.0446695	0	-0.00897996	0.0392816	24.843	0.530377	0.110817	0.241808	0.22014	0.105299	1.0524	1.45202	1.09988	0.0967215	0.0769769	0.168294	0.156847	-0.051522	0.179922	0	2.89037	0.333333	1	0.241639	0.447026	0.511183	0.600752	0.696476	1.11548	0.088089	0.090147	0.091911	1.54904	1.81581	1.15892	1	1.60944	2.30259	-0.161193	0.282123	0.0183423	0.0503551
000338.SZ	2012	潍柴动力	1.7407	4	338	SZSE Main Board	-0.0917455	-0.564999	0	0.000702137	0.0504754	24.9178	0.526552	0.050589	0.107269	0.194961	0.0671492	0.753379	1.63687	1.32296	0.0415584	0.0628544	0.113237	0.1738	-0.197501	0.077599	0	2.89037	0.333333	1	0.242964	0.448351	0.512507	0.587633	0.692665	1.10939	0.088731	0.090789	0.092049	1.73124	1.61159	1.12011	1	1.79176	2.3979	-0.0849059	0.278932	0.0183423	0.067116
000338.SZ	2013	潍柴动力	1.8214	4	338	SZSE Main Board	-1.08306	-0.573659	0	-0.00391762	0.0503707	25.0866	0.562831	0.052714	0.116167	0.206201	0.0654695	0.805176	1.64003	1.34741	0.0734625	0.0565516	0.109183	0.167459	0.210656	0.183977	0	2.89037	0.333333	1	0.242202	0.447589	0.511745	0.586755	0.694879	1.11289	0.088361	0.090419	0.091648	2.73049	1.10661	1.02264	1	1.94591	2.48491	0.0101722	0.334175	0.0171899	0.0661326
000338.SZ	2014	潍柴动力	1.6667	3	338	SZSE Main Board	-0.999816	-1.01701	0	0.00784972	0.0397745	25.5142	0.660711	0.058155	0.15388	0.214591	0.0726356	0.800641	1.3394	1.07693	0.0927794	0.080225	0.104763	0.184528	0.365715	0.533482	0	2.89037	0.333333	1	0.242218	0.447605	0.502816	0.567934	0.69483	1.07588	0.088369	0.089942	0.090903	2.9152	1.3355	1.05956	1	2.07944	2.56495	0.110535	0.305817	0.0159398	0.0804306
000338.SZ	2015	潍柴动力	2.1111	3	338	SZSE Main Board	-0.259477	0.185931	0	-0.00415096	0.0654374	25.4671	0.636761	0.01824	0.051696	0.230057	0.0293364	0.621771	1.44854	1.15153	0.0589684	0.0781436	0.103084	0.206016	-0.074303	-0.045995	0	2.56495	0.384615	1	0.242256	0.447644	0.497551	0.571464	0.694686	1.05382	0.088387	0.089682	0.090824	3.9284	0.925711	0.985881	1	2.19722	2.63906	0.39233	0.240388	0.0154647	0.0973118
000338.SZ	2016	潍柴动力	1.9091	4	338	SZSE Main Board	-1.36573	-1.19945	0	0.00202078	0.0443825	25.8231	0.728267	0.025703	0.083152	0.226258	0.0385932	0.665998	1.29545	1.02263	0.0503104	0.0691271	0.0981193	0.157336	0.264021	0.427578	0	2.56495	0.384615	1	0.242217	0.447605	0.49221	0.541164	0.69483	1.0321	0.088369	0.089381	0.089894	5.43918	0.893733	0.984405	1	2.30259	2.70805	-0.477495	0.240715	0.0154597	0.0821141
000338.SZ	2017	潍柴动力	1.6667	4	338	SZSE Main Board	0.146859	0.392105	0	0.0115888	0.0373799	25.9684	0.702829	0.051976	0.18242	0.218393	0.0605555	0.858326	1.27865	1.02569	0.0857334	0.0715707	0.104677	0.142732	0.626569	0.156396	0	2.63906	0.357143	1	0.242282	0.447669	0.493993	0.536578	0.694637	1.03892	0.0884	0.089527	0.089935	3.75581	1.18351	1.02943	1	2.3979	2.77259	0.100556	0.310149	0.0160614	0.0633478
000338.SZ	2018	潍柴动力	1.4762	4	338	SZSE Main Board	-0.254686	-0.0530165	0	0.000309039	0.0413503	26.0476	0.696705	0.058877	0.196026	0.223348	0.0730004	0.806533	1.21992	0.986619	0.108447	0.0640861	0.100714	0.143485	0.050712	0.082463	0	2.70805	0.333333	1	0.242328	0.459358	0.516907	0.570474	0.725584	1.13309	0.091335	0.093129	0.093797	4.40343	0.989068	0.998213	1	2.48491	2.83321	-0.07503	0.324967	0.0166181	0.0393047
000338.SZ	2019	潍柴动力	1.4138	4	338	SZSE Main Board	0.257701	0.0427457	0	0.0155579	0.0416977	26.1906	0.705383	0.053865	0.180363	0.217983	0.0682894	0.788771	1.19181	0.958354	0.10064	0.0603182	0.104368	0.111128	0.094848	0.153721	0	2.70805	0.333333	1	0.24432	0.472418	0.530426	0.582499	0.725374	1.17103	0.093689	0.095512	0.096112	2.48944	1.80567	1.127	1	2.56495	2.89037	0.0415275	0.388464	0.0167566	0.0395742
000338.SZ	2020	潍柴动力	1.3333	4	338	SZSE Main Board	-0.75434	-0.279845	0	0.00158638	0.0530548	26.3245	0.702924	0.044426	0.150123	0.193115	0.0570904	0.778165	1.23282	0.980407	0.0846838	0.0569598	0.115332	0.117166	0.132657	0.143218	0	2.70805	0.333333	1	0.244331	0.524333	0.582342	0.630311	0.725374	1.38341	0.10167	0.103493	0.10403	2.8622	1.55751	1.0886	1	2.63906	2.94444	-0.00123799	0.388823	0.0158358	0.0390394
000338.SZ	2021	潍柴动力	1.4	4	338	SZSE Main Board	-1.02635	-1.16317	0	0.00429333	0.0551554	26.3474	0.628357	0.042189	0.125905	0.194554	0.0568019	0.742731	1.39223	1.11848	0.0529069	0.0656602	0.114008	0.119801	0.030668	0.023247	0	2.70805	0.333333	1	0.222169	0.433025	0.485765	0.51982	0.73373	1.18647	0.078222	0.079728	0.080013	2.28289	1.51627	1.11104	1	2.70805	2.99573	0.162424	0.231696	0.0137791	0.0395779
000400.SZ	2011	许继电气	1.7143	4	400	SZSE Main Board	-0.0928878	-0.0894504	0	-0.00903129	0.054402	22.6794	0.580492	0.047431	0.106274	0.327181	0.0697298	0.680205	1.81486	1.37631	0.0668262	0.376583	0.200338	0.118785	0.131442	0.228813	0	2.19722	0.333333	0	0.193821	0.298984	0.363228	0.450357	0.271341	0.874038	0.043096	0.045244	0.046848	0.966125	2.46733	1.43151	1	2.70805	2.94444	-0.497017	0.398491	0.000549705	0.126974
000400.SZ	2012	许继电气	1.4074	4	400	SZSE Main Board	0.331887	0.142401	0	0.00854224	0.0729875	22.6585	0.539772	0.081379	0.185096	0.267618	0.0861392	0.944734	1.87785	1.39387	0.0718601	0.485594	0.212959	0.150539	0.515668	-0.020652	0	2.19722	0.333333	0	0.193821	0.298984	0.374092	0.438316	0.271341	0.93009	0.043096	0.046135	0.04705	0.742736	2.92545	1.6212	1	2.77259	2.99573	0.0570184	0.35647	0.000549705	0.0984101
000400.SZ	2013	许继电气	1.24	4	400	SZSE Main Board	-0.394579	-0.488189	0	0.0116205	0.0624182	22.8384	0.539619	0.101229	0.219914	0.268125	0.107647	0.940378	1.87688	1.40235	0.0979266	0.444726	0.216455	0.12098	0.082098	0.197146	0	2.07944	0.375	0	0.193821	0.283444	0.319855	0.385587	0.257805	0.65026	0.041636	0.042318	0.043184	0.542294	4.00542	2.11494	1	2.83321	3.04452	0.130877	0.556884	0.000500185	0.0806583
000400.SZ	2014	许继电气	1.4762	4	400	SZSE Main Board	0.160368	-0.0217819	0	0.000601321	0.0437366	23.1021	0.422345	0.12175	0.234769	0.343777	0.154233	0.789387	2.45626	1.9755	-0.0193018	0.580197	0.17202	0.0953599	0.168362	0.301688	0	2.19722	0.333333	0	0.410249	0.431585	0.44645	0.466792	0.0274437	0.0882415	0.168533	0.168644	0.168731	0.527245	3.28337	1.77771	1	2.89037	3.09104	0.0687736	0.147731	0.000173995	0.0939754
000400.SZ	2015	许继电气	1.5263	4	400	SZSE Main Board	0.102713	-0.109677	0	0.00325958	0.090076	23.248	0.449712	0.069233	0.122978	0.27962	0.109696	0.631138	2.21946	1.85104	0.0403054	0.604001	0.144969	0.0794263	-0.121171	0.157071	0	2.19722	0.333333	0	0.409474	0.460225	0.49172	0.531151	0.0658458	0.200858	0.168962	0.169523	0.169843	0.637376	2.85111	1.74499	1	2.94444	3.13549	0.495244	0.405862	0.000243778	0.0768254
000400.SZ	2016	许继电气	1.3333	4	400	SZSE Main Board	0.102467	0.0814753	1	4.946e-05	0.0508222	23.3836	0.472021	0.070217	0.130422	0.232697	0.0978958	0.717258	2.0417	1.72298	0.0871988	0.545214	0.134582	0.0722318	0.307734	0.145227	0	2.19722	0.333333	0	0.41276	0.464026	0.498353	0.542018	0.0653215	0.207367	0.171689	0.172314	0.172706	0.781418	2.42382	1.54982	1	2.99573	3.17805	-0.691132	0.482084	0.000185463	0.0641211
000400.SZ	2017	许继电气	1.3704	4	400	SZSE Main Board	-0.621055	-0.588421	0	-0.00553965	0.0348342	23.4517	0.469273	0.046052	0.086989	0.206222	0.0659963	0.697796	1.83447	1.59018	-0.0022825	0.595969	0.114269	0.0782584	0.075332	0.070477	0	2.19722	0.333333	0	0.41276	0.461157	0.489243	0.527812	0.0653215	0.185297	0.171558	0.171981	0.172292	1.15105	1.63695	1.338	1	3.04452	3.21888	-0.162697	0.552869	0.000172074	0.0671274
000400.SZ	2018	许继电气	1.7143	4	400	SZSE Main Board	-1.29982	-0.507692	0	-0.00637912	0.0520314	23.4027	0.426969	0.018317	0.033222	0.174145	0.033312	0.549867	1.97578	1.69773	0.0317791	0.578156	0.118218	0.0840533	-0.204648	-0.047804	0	2.19722	0.333333	0	0.41276	0.461019	0.479739	0.515345	0.0649861	0.162271	0.17155	0.171733	0.171987	1.62616	1.07315	1.04191	1	3.09104	3.2581	0.0275441	0.550982	7.55965e-05	0.0497438
000400.SZ	2019	许继电气	1.4444	4	400	SZSE Main Board	-1.20708	-0.897799	0	0.00466677	0.0426881	23.4373	0.42498	0.033335	0.05807	0.180408	0.0486861	0.684683	2.15195	1.82086	0.00503863	0.53608	0.129369	0.0864789	0.236051	0.035174	0	2.19722	0.333333	0	0.432561	0.48082	0.501189	0.537516	0.0620113	0.158655	0.188288	0.188499	0.188763	1.38951	1.25157	1.14465	1	3.13549	3.29584	0.0786655	0.569697	7.55965e-05	0.042753
000400.SZ	2020	许继电气	1.4286	4	400	SZSE Main Board	0.08005	-0.156749	0	0.00816517	0.0712988	23.545	0.452629	0.048904	0.088434	0.201805	0.0717198	0.681877	2.06801	1.70446	0.0466179	0.472978	0.146682	0.0950626	0.101921	0.113754	0	2.19722	0.333333	0	0.432561	0.51758	0.543278	0.579181	0.146994	0.255957	0.191612	0.192001	0.192259	1.15265	1.58496	1.32018	1	3.17805	3.3322	0.220387	0.600449	7.56957e-05	0.0428443
000400.SZ	2021	许继电气	1.4286	4	400	SZSE Main Board	-0.598307	-0.624094	0	0.0147488	0.0832701	23.595	0.425149	0.049726	0.088566	0.205849	0.0714829	0.695629	2.16902	1.75874	0.0738249	0.344763	0.15477	0.0860563	0.07144	0.051297	0	2.19722	0.333333	0	0.384727	0.428113	0.442885	0.476785	0.0935699	0.151167	0.149366	0.149475	0.149705	0.671354	2.59116	1.91461	1	3.21888	3.3673	0.172262	0.572273	2.27109e-05	0.0391963
000401.SZ	2011	冀东水泥	1.5	4	401	SZSE Main Board	0.732413	0.414188	1	-0.00450874	0.0684613	24.3628	0.654412	0.046296	0.140913	0.307101	0.100561	0.460376	0.645423	0.474429	0.0371482	0.016171	0.0643441	0.484964	0.42155	0.258589	0	2.19722	0.333333	0	0.414247	0.678333	0.718712	0.774895	0.36929	0.734984	0.207347	0.208204	0.208899	1.88334	1.70715	1.1853	1	2.77259	2.89037	0.00424288	0.791793	7.91883e-05	0.107143
000401.SZ	2012	冀东水泥	1.7222	3	401	SZSE Main Board	0.265155	0.345256	0	-0.00169112	0.0641837	24.4491	0.677956	0.003468	0.010404	0.236565	0.0094422	0.367265	0.735718	0.577425	0.0230358	0.0226371	0.0519236	0.580536	-0.070881	0.090054	0	2.19722	0.333333	0	0.386272	0.640098	0.654021	0.683577	0.398232	0.693162	0.182869	0.182966	0.183141	2.2319	1.39127	1.11336	1	2.83321	2.94444	-0.00364527	0.759891	5.12971e-05	0.130712
000401.SZ	2013	冀东水泥	1.6923	3	401	SZSE Main Board	-0.973631	-0.502651	0	-0.00755071	0.0554825	24.4867	0.677456	0.004698	0.014577	0.254801	0.0126489	0.37142	0.687723	0.545418	0.0281982	0.0270034	0.0471504	0.607138	0.075095	0.038314	0	2.19722	0.333333	0	0.38628	0.646363	0.670829	0.703	0.414422	0.736639	0.184839	0.185146	0.185357	3.77126	0.822098	0.948378	1	2.89037	2.99573	0.0167426	0.718584	5.12971e-05	0.125784
000401.SZ	2014	冀东水泥	1.8261	3	401	SZSE Main Board	-1.41271	-0.901246	0	0.00972015	0.0520037	24.5087	0.694987	-0.006368	-0.020301	0.209618	-0.0177137	0.359495	0.526451	0.420365	0.0511522	0.0382392	0.0476086	0.578374	-0.002928	0.022278	1	2.19722	0.333333	0	0.38628	0.684682	0.721887	0.752909	0.513611	0.868818	0.198576	0.199277	0.199472	2.50136	1.31071	1.08526	1	2.94444	3.04452	0.0492189	0.787783	5.12971e-05	0.138014
000401.SZ	2015	冀东水泥	1.625	3	401	SZSE Main Board	-0.754914	-0.787172	0	0.00298194	0.114028	24.4437	0.725468	-0.050397	-0.173624	0.153239	-0.193581	0.260343	0.425869	0.3515	0.0222205	0.0378389	0.0370597	0.596001	-0.290875	-0.062946	1	2.07944	0.375	0	0.374831	0.614126	0.655043	0.695209	0.371623	0.747569	0.169901	0.170757	0.171169	2.81054	1.29603	1.08125	1	2.99573	3.09104	0.344186	0.725713	5.12971e-05	0.207066
000401.SZ	2016	冀东水泥	1.6429	4	401	SZSE Main Board	-0.228589	-0.487282	0	0.00360289	0.0501304	24.4485	0.730765	-0.00057	-0.002102	0.241735	-0.00191756	0.297281	0.515765	0.440921	0.0648816	0.0333986	0.0373407	0.562319	0.11045	0.004816	1	2.19722	0.333333	0	0.3	0.539296	0.630377	0.683562	0.464317	1.10126	0.119403	0.125267	0.125882	2.58676	1.43586	1.11732	1	3.04452	3.13549	-0.376903	0.745074	2.04702e-05	0.135721
000401.SZ	2017	冀东水泥	1.375	4	401	SZSE Main Board	-0.739031	-0.982753	0	0.00713083	0.0932353	24.4377	0.725263	0.003178	0.011687	0.298273	0.0085766	0.370595	0.506404	0.443551	0.0658549	0.0282719	0.0339468	0.572025	0.239523	-0.010746	0	2.19722	0.333333	0	0.3	0.382164	0.406499	0.43749	0.176227	0.354997	0.093653	0.093983	0.094181	2.20824			1	3.09104	3.17805	0.62873	0.439582	2.09896e-05	0.15671
000401.SZ	2018	冀东水泥	1.7	4	401	SZSE Main Board	-0.245369	-0.220471	0	0.000129667	0.0699894	24.8503	0.615594	0.042734	0.117824	0.306358	0.0829737	0.515025	0.801637	0.738327	0.105343	0.0360076	0.0325962	0.451912	1.0176	0.510768	0	2.19722	0.333333	0	0.3	0.408418	0.443863	0.484754	0.233334	0.479543	0.096376	0.097008	0.097394	3.71611	0.700039	0.884719	1	3.13549	3.21888	-0.417471	0.493831	2.04702e-05	0.115155
000401.SZ	2019	冀东水泥	1.3182	4	401	SZSE Main Board	-0.177572	-0.0638104	0	0.00811019	0.056193	24.8298	0.525172	0.073786	0.16879	0.370692	0.142134	0.519133	0.776785	0.648607	0.135331	0.0333579	0.0472943	0.537034	0.118594	-0.020322	0	2.07944	0.375	0	0.3	0.392601	0.422853	0.460226	0.233334	0.40951	0.095411	0.095871	0.096182	2.64965	0.794833	0.902603	1	3.17805	3.2581	0.0447462	0.500012	2.04702e-05	0.12045
000401.SZ	2020	冀东水泥	1.2917	4	401	SZSE Main Board	-0.839975	-0.602367	0	-0.00188994	0.0485825	24.7999	0.454608	0.086625	0.169992	0.350147	0.146103	0.592904	1.16019	0.963513	0.148068	0.0334577	0.0459221	0.53161	0.028186	-0.02941	0	1.94591	0.428571	0	0.3	0.396941	0.431077	0.479429	0.233334	0.436923	0.095626	0.096209	0.09676	3.09151	0.593089	0.778126	1	3.21888	3.29584	0.00630048	0.478256	0	0.107966
000401.SZ	2021	冀东水泥	1.3333	4	401	SZSE Main Board	-0.0698363	-0.204364	0	-0.00223473	0.0301746	24.8231	0.440104	0.070119	0.12686	0.26891	0.115083	0.609293	1.18197	0.946427	0.102957	0.0230007	0.0528429	0.536246	0.024181	0.023464	0	2.19722	0.333333	0	0.475329	0.677984	0.713991	0.761172	0.38847	0.502099	0.260358	0.261006	0.261466	2.03431	0.94119	0.961054	1	3.2581	3.3322	-0.265736	0.481471	6.77147e-07	0.109749
000402.SZ	2011	金融街	1.6571	4	402	SZSE Main Board	-0.189374	-0.227583	0	-0.000602922	0.0314359	24.813	0.690309	0.036134	0.115151	0.438671	0.21351	0.169238	1.54141	0.482649	-0.0372635	0.00352619	0.533522	0.0456664	0.188278	0.102532	0	2.19722	0.333333	0	0.265473	0.308447	0.332152	0.382051	0.110687	0.251171	0.071524	0.071806	0.072307	3.26104	0.990183	0.99696	1	2.77259	2.83321	-0.0967645	0.497114	0.000212481	0.0522708
000402.SZ	2012	金融街	1.5862	4	402	SZSE Main Board	0.156458	-0.174865	0	0.00317927	0.038807	24.9722	0.699479	0.041564	0.136392	0.314656	0.156468	0.265642	1.76538	0.538548	-0.027501	0.00344546	0.538033	0.0376595	0.78825	0.172603	0	2.19722	0.333333	0	0.265473	0.314751	0.344438	0.387856	0.110487	0.29745	0.071734	0.072183	0.072566	3.42735	0.970883	0.991255	1	2.83321	2.89037	-0.0177348	0.480519	0.00071648	0.0324197
000402.SZ	2013	金融街	1.5789	4	402	SZSE Main Board	-0.029104	-0.194	0	-0.00388646	0.0326983	25.0549	0.678514	0.048186	0.154723	0.375261	0.177041	0.272176	2.21027	0.641643	-0.0382007	0.00510329	0.562502	0.0342288	0.153692	0.086252	0	2.19722	0.333333	0	0.265473	0.304839	0.323957	0.358043	0.108232	0.220301	0.071414	0.071597	0.07183	4.80498	0.647361	0.886732	1	2.89037	2.94444	0.000754222	0.406187	0.00118341	0.0248218
000402.SZ	2014	金融街	1.5	4	402	SZSE Main Board	-0.528742	-0.403028	0	0.0188366	0.0611142	25.1959	0.693987	0.038037	0.121445	0.306249	0.141249	0.269292	2.05963	0.53488	-0.00366696	0.0191804	0.578292	0.0327851	0.108302	0.151397	0	2.19722	0.333333	0	0.268861	0.468861	0.501788	0.533498	0.467202	0.866347	0.093598	0.094223	0.094437	2.37664	1.37498	1.11464	1	2.94444	2.99573	0.124432	0.636945	0.000849494	0.0282778
000402.SZ	2015	金融街	2	4	402	SZSE Main Board	-1.84075	-0.851536	0	0.00258596	0.0867498	25.3837	0.72555	0.02344	0.081175	0.300547	0.145525	0.161071	3.10096	0.667716	-0.121515	0.00783507	0.614272	0.0273048	-0.293664	0.206551	0	2.19722	0.333333	0	0.27886	0.52886	0.581651	0.61833	0.569314	1.08582	0.111293	0.112711	0.113131	3.0665	1.18821	1.05162	1	2.99573	3.04452	0.313798	0.641112	0.000804066	0.0395864
000402.SZ	2016	金融街	1.5	4	402	SZSE Main Board	-0.17022	-0.332612	0	0.00017268	0.0576047	25.4492	0.724098	0.02577	0.093642	0.300345	0.141825	0.181705	2.60995	0.820774	0.151423	0.00851151	0.500306	0.0233086	0.275481	0.067723	0	1.79176	0.5	0	0.296505	0.596304	0.641451	0.680437	0.535447	1.16337	0.133012	0.134031	0.134463	3.66516	0.9889	0.996939	1	3.04452	3.09104	-0.329835	0.702037	0.000586581	0.0308743
000402.SZ	2017	金融街	1.4667	4	402	SZSE Main Board	-0.966251	0.0199238	0	0.00290165	0.0388622	25.5533	0.730814	0.034469	0.126552	0.294079	0.160768	0.214402	2.63616	0.661536	-0.0579347	0.00264454	0.501867	0.0208512	0.285444	0.109718	0	2.19722	0.333333	0	0.300915	0.600715	0.656828	0.697257	0.527593	1.18277	0.135647	0.137275	0.137721	3.77076	0.985187	0.996014	1	3.09104	3.13549	-0.112084	0.7218	0.000399658	0.021551
000402.SZ	2018	金融街	1.625	4	402	SZSE Main Board	0.573716	0.0685769	1	-0.00899041	0.0443886	25.724	0.749551	0.029498	0.113885	0.485991	0.182581	0.161563	2.707	0.59688	-0.0607913	0.00207151	0.522723	0.017276	-0.133467	0.186169	0	2.19722	0.333333	0	0.311385	0.611185	0.663975	0.703976	0.509866	1.13233	0.142058	0.143476	0.143927	7.7162	0.51746	0.879203	1	3.13549	3.17805	-0.0611233	0.716554	0.000491089	0.0227164
000402.SZ	2019	金融街	1.5	4	402	SZSE Main Board	0.293637	0.176062	0	0.00578994	0.0332609	25.8108	0.759361	0.026541	0.108183	0.401544	0.157373	0.168648	2.2053	0.608949	0.0164226	0.0150524	0.494112	0.015441	0.184082	0.090644	0	2.19722	0.333333	0	0.311385	0.611185	0.689401	0.744498	0.509866	1.21398	0.142058	0.145286	0.146178	6.67446	0.622612	0.909225	1	3.17805	3.21888	-0.019137	0.764182	0.000491089	0.0231227
000402.SZ	2020	金融街	1.5	4	402	SZSE Main Board	0.243041	0.165965	0	-0.00316692	0.0316238	25.8544	0.764757	0.013397	0.056316	0.328601	0.122423	0.109429	2.24313	0.662598	0.0584481	0.00255004	0.484644	0.015605	-0.307922	0.044559	0	2.19722	0.333333	0	0.311385	0.611185	0.683462	0.732794	0.509866	1.19491	0.142058	0.144966	0.145577	8.77698	0.484325	0.878743	1	3.21888	3.2581	-0.00618687	0.746769	0.000491089	0.0184753
000402.SZ	2021	金融街	2.25	4	402	SZSE Main Board	-0.867947	-0.450312	0	-0.000668404	0.0454738	25.8279	0.7415	0.009468	0.038378	0.214471	0.0654588	0.144648	2.25264	0.59525	0.0236254	0.00438038	0.5113	0.0174618	0.332974	-0.026166	0	2.19722	0.333333	0	0.311385	0.569289	0.63493	0.67469	0.503499	1.03905	0.131767	0.134402	0.134773	9.74032	0.397161	0.844224	1	3.2581	3.29584	0.088441	0.679358	0.000483996	0.017785
000403.SZ	2018	派林生物	2	2	403	SZSE Main Board	-0.36236	-0.177411	0	-0.00203231	0.0501181	20.999	0.529828	0.056813	0.129023	0.533255	0.0871552	0.651857	1.12729	0.543502	0.0885235	0.0987621	0.295889	0.313491	0.254553	-0.002289	0	1.79176	0.333333	0	0.274859	0.504887	0.547223	0.591325	0.749738	0.990923	0.118588	0.119486	0.119886	0.191966	11.0795	5.61199	0	3.13549	3.2581	-0.143638	0.549321	1.90771e-05	0.1821
000403.SZ	2019	派林生物	1.6	3	403	SZSE Main Board	0.233587	-0.0920648	0	0.00547765	0.03727	20.9636	0.369631	0.121823	0.221815	0.523389	0.172376	0.706726	1.77005	0.850504	0.150076	0.16103	0.318214	0.298527	0.064911	-0.034848	0	1.94591	0.428571	0	0.274859	0.498517	0.540837	0.601018	0.680226	0.967689	0.111852	0.112763	0.113512	0.144435	10.9833	7.26607	0	3.17805	3.29584	0.0504583	0.59574	1.90771e-05	0.122212
000403.SZ	2020	派林生物	1.375	3	403	SZSE Main Board	-0.964351	-0.506669	0	0.017026	0.0692215	21.2256	0.414924	0.124943	0.206596	0.4882	0.173995	0.718088	1.36335	0.673886	0.117898	0.16791	0.26731	0.21193	0.14665	0.299593	0	1.94591	0.428571	0	0.273061	0.482606	0.517042	0.583794	0.680226	0.893504	0.109631	0.110225	0.111128	0.0883161	19.353	11.6229	0	3.21888	3.3322	0.112459	0.631392	0.00354956	0.111943
000403.SZ	2021	派林生物	1.4	3	403	SZSE Main Board	-0.462812	0.0199311	0	-0.00409413	0.0599855	22.6816	0.107236	0.089316	0.10735	0.460724	0.198576	0.449781	3.84457	2.69405	0.0575945	0.0755353	0.104259	0.104367	0.877954	3.28883	0	2.56495	0.384615	0	0.183464	0.363018	0.424041	0.519022	0.5978	1.3113	0.050571	0.052434	0.054286	0.345077	3.24662	2.46743	0	3.2581	3.3673	-0.0686833	0.531318	0.0404419	0.0962233
000404.SZ	2011	长虹华意	2.25	3	404	SZSE Main Board	-0.588673	-0.303586	0	-0.0126691	0.0486791	22.1623	0.776426	0.018442	0.078604	0.095178	0.0134136	1.37485	0.955315	0.735635	0.0374417	0.175782	0.166647	0.184837	0.162645	0.173834	0	2.19722	0.333333	0	0.299155	0.403269	0.450248	0.488927	0.215536	0.505066	0.095222	0.09634	0.096678	2.91276	1.53558	1.08392	1	2.77259	2.89037	-0.457854	0.254501	5.13708e-05	0.0535602
000404.SZ	2012	长虹华意	2.4	3	404	SZSE Main Board	-1.20265	-0.708005	0	0.00760202	0.0711277	22.277	0.763796	0.038719	0.168161	0.139887	0.0309182	1.25231	0.980091	0.672817	0.0591013	0.182038	0.231752	0.176268	0.043495	0.121546	0	2.19722	0.333333	0	0.299155	0.384424	0.395465	0.416279	0.215536	0.32194	0.094083	0.094144	0.094233	2.49913	1.69404	1.11489	1	2.83321	2.94444	0.283367	0.139888	5.13708e-05	0.0649932
000404.SZ	2013	长虹华意	1.7778	3	404	SZSE Main Board	-0.76346	-0.254848	0	0.00203963	0.0457273	22.5741	0.609224	0.045731	0.140759	0.156626	0.0378066	1.2096	1.25646	0.938365	0.00150007	0.144994	0.191602	0.145463	0.197908	0.346004	0	2.19722	0.333333	0	0.288055	0.39527	0.468406	0.575922	0.186102	0.626099	0.088723	0.091399	0.094388	1.8495	1.38362	1.08694	1	2.89037	2.99573	-0.1714	0.450651	2.9795e-05	0.0802825
000404.SZ	2014	长虹华意	1.5	3	404	SZSE Main Board	0.0539309	0.220162	0	0.00622219	0.043924	22.611	0.591573	0.044652	0.111696	0.166238	0.0413497	1.07987	1.27749	1.03318	0.122724	0.181829	0.140616	0.177803	0.043652	0.037565	0	2.19722	0.333333	0	0.288055	0.37906	0.400131	0.417026	0.186102	0.389078	0.087248	0.087475	0.087536	1.46061	1.6763	1.24418	1	2.94444	3.04452	0.0313455	0.314182	0.00190552	0.0815826
000404.SZ	2015	长虹华意	1.3333	3	404	SZSE Main Board	-0.0351926	0.0262458	0	0.00672244	0.085455	22.665	0.574696	0.048857	0.117136	0.152193	0.0483676	1.01011	1.33128	1.13939	0.104088	0.195798	0.107345	0.191124	-0.020955	0.055411	0	2.19722	0.333333	0	0.288055	0.341213	0.35527	0.375405	0.142678	0.233341	0.08481	0.08491	0.084991	1.33216	1.765	1.28762	1	2.99573	3.09104	0.695471	0.319934	0.00292567	0.0804891
000404.SZ	2016	长虹华意	1.4286	2	404	SZSE Main Board	-0.252508	-0.09854	0	0.00274962	0.0495996	22.8154	0.598875	0.052513	0.127364	0.137183	0.0568213	0.924181	1.32221	1.13973	0.0241237	0.149977	0.106773	0.167594	0.015888	0.162397	0	2.19722	0.333333	0	0.288055	0.351437	0.377795	0.426629	0.142678	0.311538	0.085161	0.085511	0.086017	1.44785	1.72186	1.28866	1	3.04452	3.13549	-0.762013	0.465322	0.00371441	0.0700917
000404.SZ	2017	长虹华意	1.4286	2	404	SZSE Main Board	0.512853	0.356475	0	-0.0064939	0.0401265	23.0237	0.602868	0.023461	0.058812	0.118066	0.0261394	0.897544	1.29524	1.06115	-0.0162581	0.112914	0.138187	0.138801	0.164969	0.231497	0	2.07944	0.375	0	0.289518	0.351161	0.369423	0.390516	0.142678	0.275993	0.08594	0.086125	0.086215	2.27926	1.10477	1.0414	1	3.09104	3.17805	-0.156697	0.345408	0.00306115	0.0652383
000404.SZ	2018	长虹华意	1.5	3	404	SZSE Main Board	-0.425551	-0.291228	0	-0.00841345	0.0453183	23.0352	0.582463	0.01632	0.040059	0.120202	0.0183805	0.887879	1.36063	1.15326	0.0170742	0.142235	0.117162	0.155907	0.098187	0.011599	0	2.19722	0.333333	0	0.299774	0.375979	0.398093	0.428772	0.137796	0.327977	0.092789	0.093035	0.093239	3.75722	0.637439	0.848913	1	3.13549	3.21888	-0.152651	0.355854	0.00260547	0.0358113
000407.SZ	2012	胜利股份	1.3333	3	407	SZSE Main Board	-0.155331	-0.106418	1	0.0124567	0.0635198	21.8786	0.585817	-0.044176	-0.102554	0.0879475	-0.0637306	0.69317	0.904426	0.674265	0.0143774	0.100791	0.133603	0.252364	-0.044598	0.013161	1	2.3979	0.363636	0	0.092287	0.130967	0.148445	0.17912	0.281508	0.608515	0.009353	0.00951	0.0097	0.75126	3.21379	1.91079	0	2.83321	2.94444	0.0236741	0.169653	0.000104414	0.0555133
000407.SZ	2013	胜利股份	2	3	407	SZSE Main Board	-0.703117	-0.235844	0	-0.00219525	0.0491977	21.9735	0.615876	0.015261	0.038302	0.0936671	0.0227816	0.669886	0.864199	0.599527	0.00490185	0.0898834	0.140944	0.230197	0.021108	0.099477	0	2.3979	0.363636	0	0.092287	0.109818	0.12256	0.145994	0.100138	0.328031	0.008671	0.008755	0.008865	0.984838	2.6434	1.62706	0	2.89037	2.99573	0.084596	0.134231	9.86519e-05	0.0531971
000407.SZ	2014	胜利股份	1.3333	3	407	SZSE Main Board	-0.427965	-0.446366	0	0.00377855	0.0365495	22.1349	0.506253	0.01384	0.031225	0.083239	0.0184482	0.750205	1.10151	0.810683	0.0143129	0.0773221	0.120626	0.104284	0.286407	0.175232	0	2.3979	0.363636	0	0.151427	0.218757	0.238787	0.276139	0.364312	0.576912	0.026121	0.026326	0.026608	0.861861	2.34995	1.55533	0	2.94444	3.04452	-0.0945765	0.160258	0.0552487	0.0398202
000407.SZ	2015	胜利股份	1.2857	3	407	SZSE Main Board	-0.0621589	0.0701516	0	0.0109114	0.0966979	22.1468	0.494332	0.010047	0.020105	0.099147	0.0165245	0.608011	0.94427	0.737869	0.0157754	0.0715758	0.0856212	0.160286	-0.126349	0.011905	0	2.3979	0.363636	1	0.154024	0.230708	0.247949	0.27844	0.358166	0.609808	0.02723	0.027378	0.027565	0.645433	3.06396	1.89185	0	2.99573	3.09104	0.653943	0.166617	0.0552463	0.0500224
000407.SZ	2016	胜利股份	1.3333	3	407	SZSE Main Board	-1.25147	-0.914714	0	0.00569912	0.0706533	22.1825	0.41451	-0.07693	-0.140823	0.129726	-0.122723	0.626858	1.12267	0.865728	0.0118844	0.0653605	0.0835953	0.203027	0.055949	0.03635	1	2.3979	0.363636	0	0.154002	0.267499	0.348843	0.410347	0.375897	1.26518	0.03016	0.033592	0.034438	0.530815	3.21764	1.98284	0	3.04452	3.13549	-0.491385	0.225796	0.04859	0.0548217
000407.SZ	2017	胜利股份	2	3	407	SZSE Main Board	-0.199849	0.146083	0	-0.0022959	0.0519675	22.3417	0.465132	0.026253	0.047035	0.148147	0.0320545	0.819019	0.864609	0.659939	0.0400703	0.0619036	0.0817975	0.209508	0.444625	0.172582	0	2.19722	0.444444	1	0.093259	0.234856	0.326938	0.409573	0.896861	2.5057	0.019052	0.023474	0.024939	0.745452	2.50804	1.67603	0	3.09104	3.17805	-0.160942	0.307589	7.06943e-05	0.0368583
000407.SZ	2018	胜利股份	1.5	3	407	SZSE Main Board	-0.389347	0.0268735	0	-0.0116804	0.0694493	22.5838	0.574102	0.03171	0.066924	0.15806	0.0389003	0.815158	0.726324	0.579699	0.0441794	0.0498246	0.0695883	0.22808	0.221487	0.273913	0	2.30259	0.4	0	0.093259	0.238576	0.293587	0.354437	0.961908	2.14808	0.019837	0.021511	0.022313	1.95784	1.19927	1.07423	0	3.13549	3.21888	0.00515535	0.212313	9.31172e-05	0.0283112
000407.SZ	2019	胜利股份	1	3	407	SZSE Main Board	0.393257	0.392453	0	-0.000106423	0.0400338	22.5965	0.552642	0.031532	0.072206	0.15066	0.0381345	0.826862	0.688845	0.551516	0.0907619	0.0642101	0.0635318	0.243986	0.143822	0.012803	0	2.30259	0.4	0	0.099861	0.248728	0.297156	0.34143	0.933881	1.9757	0.021762	0.023034	0.023471	2.07759	1.07593	1.0338	0	3.17805	3.2581	-0.026176	0.294478	9.31172e-05	0.0277713
000408.SZ	2017	藏格矿业	1.8	2	408	SZSE Main Board	-0.273765	-0.277324	0	0.0048569	0.0549789	22.7703	0.156207	0.161128	0.194353	0.730518	0.38351	0.42014	3.13261	2.78803	-0.00858142	0.0881556	0.0515012	0.422153	0.219101	0.052156	0	2.19722	0.333333	0	0.430786	0.733744	0.778397	0.815577	0.450836	0.806923	0.235122	0.236174	0.236477	0.219457	5.40026	1.83177	0	3.09104	3.09104	0.0609004	0.140258	0.10874	0.0195628
000408.SZ	2018	藏格矿业	1.5714	1	408	SZSE Main Board	-0.890903	-0.386202	0	-0.00781945	0.0618774	22.9624	0.207796	0.09926	0.121713	0.68348	0.31716	0.312966	2.22904	2.01736	0.094619	0.0999866	0.0432991	0.336843	-0.155242	0.211868	0	2.19722	0.333333	0	0.430786	0.733744	0.779875	0.833741	0.450836	0.810354	0.235122	0.236227	0.236866	0.419552	3.00869	1.35647	0	3.13549	3.13549	-0.163243	0.281497	0.108751	0.0234505
000408.SZ	2019	藏格矿业	1.3333	1	408	SZSE Main Board	0.00543505	-0.12013	0	-0.00610258	0.0622514	22.9896	0.180113	0.033237	0.040119	0.581898	0.152713	0.217645	1.58399	1.28426	0.0287234	0.0500141	0.0530218	0.392167	-0.246966	0.0275	0	2.19722	0.333333	0	0.430786	0.733744	0.780136	0.826243	0.450836	0.81096	0.235122	0.236237	0.236753	0.655396	1.86098	1.16764	0	3.17805	3.17805	0.261619	0.175023	1.10343e-05	0.0407141
000410.SZ	2011	沈阳机床	2.6	3	410	SZSE Main Board	-0.46906	-0.347375	0	-0.00940082	0.0558983	23.2374	0.868213	0.00964	0.069288	0.217907	0.0114539	0.841653	0.928901	0.499082	0.0147212	0.208488	0.361651	0.116016	0.194342	0.178636	0	2.19722	0.333333	0	0.423351	0.447884	0.467936	0.490556	0.0294095	0.105315	0.179527	0.179729	0.179842	3.29225	2.30481	1.16989	1	2.77259	2.94444	-0.21025	0.511992	1.07833e-05	0.0902029
000410.SZ	2012	沈阳机床	2.2	3	410	SZSE Main Board	-0.263373	-0.13765	0	-0.00057502	0.0526361	23.2976	0.875378	0.002656	0.020737	0.254396	0.00434558	0.611269	0.917397	0.525476	-0.0971661	0.321009	0.331282	0.100156	-0.189782	0.06209	0	2.3979	0.363636	0	0.423476	0.45362	0.472086	0.49084	0.0364189	0.114788	0.179786	0.179991	0.180061	3.88645	2.06468	1.13116	1	2.83321	2.99573	-0.0931549	0.490449	1.0149e-05	0.0985168
000410.SZ	2013	沈阳机床	2.5	4	410	SZSE Main Board	-0.304586	-0.109062	0	-0.000351846	0.0424124	23.5189	0.833668	0.002329	0.01576	0.251495	0.00465461	0.500359	0.987318	0.615808	-0.0820621	0.343214	0.300883	0.127449	-0.052372	0.247682	0	2.19722	0.333333	0	0.330803	0.521329	0.57881	0.6164	0.434405	0.749712	0.132273	0.133925	0.134392	3.68141	1.63309	1.07418	1	2.89037	3.04452	0.0111074	0.457345	1.06235e-05	0.091611
000410.SZ	2014	沈阳机床	2.3333	4	410	SZSE Main Board	-1.46629	-0.942559	0	0.0171035	0.0779761	23.7263	0.863882	0.001209	0.008081	0.267551	0.00282582	0.427996	1.13875	0.744095	-0.0815591	0.374842	0.289536	0.0949123	0.05907	0.230473	0	2.19722	0.333333	0	0.300901	0.310395	0.317224	0.331337	0.0173663	0.0542471	0.090587	0.09061	0.09065	2.10044	3.49762	1.32811	1	2.94444	3.09104	0.598416	0.295198	2.78521e-06	0.0798635
000410.SZ	2015	沈阳机床	1.75	3	410	SZSE Main Board	-0.673704	-0.942027	0	0.0235786	0.134514	23.8274	0.89864	-0.030157	-0.255871	0.265363	-0.100232	0.300874	1.32017	0.822104	-0.128359	0.354868	0.314818	0.0821429	-0.183116	0.1064	1	2.19722	0.333333	0	0.301197	0.313074	0.321249	0.333731	0.0220811	0.0665744	0.090791	0.090825	0.090857	1.16382	8.47705	1.73249	1	2.99573	3.13549	1.08648	0.296011	1.80542e-06	0.0811046
000410.SZ	2018	沈阳机床	2	3	410	SZSE Main Board	-1.41575	-0.867898	0	-0.00624984	0.0690181	23.7384	0.992637	-0.041341	-1.47559	0.256392	-0.172305	0.239929	0.85987	0.518484	-0.00279094	0.233145	0.30136	0.167716	0.197089	-0.04756	1	1.94591	0.428571	0	0.301346	0.30908	0.315053	0.325849	0.0152442	0.0454859	0.090841	0.090858	0.090882	4.22192	32.1669	1.22196	1	3.13549	3.2581	0.113101	0.288793	2.61277e-06	0.0793932
000411.SZ	2011	英特集团	2.25	3	411	SZSE Main Board	-0.475637	-0.103464	0	0.00114984	0.0692189	22.0259	0.750787	0.124928	0.55825	0.0591425	0.0450187	2.77503	1.19142	0.903179	-0.0219207	0.403843	0.215052	0.0518519	0.284428	0.49191	0	2.19722	0.333333	0	0.213545	0.392423	0.497916	0.594173	0.54407	1.33167	0.063031	0.068595	0.071697	1.81707	2.20829	1.29558	1	2.77259	2.94444	0.230979	0.587074	2.41022e-05	0.0177459
000411.SZ	2012	英特集团	2.3333	3	411	SZSE Main Board	1.07031	0.767459	1	-0.00206063	0.0404442	22.1367	0.745088	0.036896	0.146286	0.0630571	0.0135692	2.71912	1.19675	0.887235	0.0168939	0.42409	0.229547	0.0473795	0.242026	0.117193	0	2.19722	0.333333	0	0.213545	0.392423	0.497916	0.620294	0.54407	1.33167	0.063031	0.068595	0.072698	2.3503	1.66912	1.16743	1	2.83321	2.99573	-0.427948	0.619075	0	0.0170133
000411.SZ	2013	英特集团	2	3	411	SZSE Main Board	0.0623741	-0.0673799	0	0.00593037	0.0488911	22.2914	0.740446	0.037894	0.147212	0.061381	0.0136449	2.77718	1.23086	0.89819	0.0157831	0.455221	0.242621	0.0458557	0.168022	0.167243	0	2.19722	0.333333	0	0.213545	0.392423	0.494331	0.643871	0.54407	1.31488	0.063031	0.068232	0.073256	2.1756	1.7709	1.19641	1	2.89037	3.04452	-0.0626515	0.637892	0	0.0185229
000411.SZ	2014	英特集团	2	3	411	SZSE Main Board	-0.221616	-0.264427	0	0.0159527	0.0526854	22.3741	0.737726	0.025649	0.098284	0.0579006	0.00912031	2.81231	1.22994	0.875735	0.0168964	0.458252	0.258694	0.0538734	0.137801	0.086191	0	2.19722	0.333333	0	0.213545	0.392423	0.494331	0.616246	0.54407	1.31488	0.063031	0.068232	0.071499	1.17547			1	2.94444	3.09104	0.0577917	0.734962	0	0.0178399
000411.SZ	2015	英特集团	1.6667	3	411	SZSE Main Board	-0.347536	-0.0651998	0	0.0224839	0.183138	22.5356	0.752556	0.027153	0.10679	0.0556232	0.00995074	2.72871	1.19832	0.848173	0.0154019	0.442007	0.261805	0.0433013	0.098952	0.175366	0	2.19722	0.333333	0	0.215432	0.394311	0.496218	0.615683	0.539287	1.30336	0.06384	0.069041	0.07213	1.11038	3.63958	1.65276	1	2.99573	3.13549	0.449861	0.709126	0.000162449	0.0170173
000411.SZ	2016	英特集团	2	3	411	SZSE Main Board	0.365851	0.107806	0	-0.0015926	0.0651032	22.6673	0.757153	0.029267	0.119462	0.0565791	0.0111187	2.63227	1.19757	0.868827	0.0202556	0.464712	0.246572	0.068068	0.115792	0.140763	0	2.19722	0.333333	0	0.215432	0.394311	0.496218	0.620741	0.539287	1.30336	0.06384	0.069041	0.072348	1.52403	2.70192	1.41304	1	3.04452	3.17805	-0.253403	0.71248	0.000226922	0.0162895
000411.SZ	2017	英特集团	2	3	411	SZSE Main Board	0.0189156	0.0965529	0	-0.00166384	0.0295993	22.9297	0.790254	0.023826	0.106302	0.0605763	0.0101258	2.35304	1.15888	0.849993	0.0174448	0.411092	0.240013	0.0613074	0.095612	0.300015	0	2.07944	0.375	0	0.2988	0.546507	0.609734	0.691716	0.720981	1.04061	0.136734	0.138734	0.140366	2.2003	2.16683	1.24458	1	3.09104	3.21888	-0.266093	0.692275	0.000197638	0.0166446
000413.SZ	2012	东旭光电	2.3333	3	413	SZSE Main Board	0.461675	0.200024	0	0.00247531	0.0327726	21.4468	0.755861	0.197903	0.631655	0.512446	0.309433	0.639567	2.33631	2.10283	-0.226508	0.278349	0.0818336	0.0244349	6.45925	4.51094	0	1.94591	0.428571	0	0.289257	0.377024	0.430237	0.475492	0.159	0.487387	0.08753	0.088946	0.089368	0.608112	9.11572	2.65066	0	2.83321	3.04452	-0.0885383	0.557005	3.17337e-05	0.0964825
000413.SZ	2013	东旭光电	1.4286	3	413	SZSE Main Board	-0.387305	-0.151669	0	0.00814837	0.0551125	22.9241	0.349694	0.073827	0.128433	0.56025	0.439472	0.16799	8.14782	7.78588	-0.20339	0.104427	0.0330588	0.0156215	0.196378	3.38131	0	1.94591	0.428571	0	0.143999	0.403827	0.52712	0.707179	0.952381	2.66058	0.054595	0.062219	0.069738	0.664444	2.60253	1.34125	0	2.89037	3.09104	0.120822	1.12293	1.07685e-05	0.107585
000413.SZ	2014	东旭光电	1.75	3	413	SZSE Main Board	-0.486902	-0.190874	0	0.00748513	0.0475185	23.2464	0.480613	0.084569	0.147234	0.449705	0.424171	0.199375	3.39328	3.17846	-0.00353359	0.0512353	0.0411331	0.157101	1.30003	0.380294	0	1.94591	0.428571	0	0.146537	0.391562	0.400846	0.416242	0.852079	1.73546	0.051503	0.051546	0.051594	0.673931			0	2.94444	3.13549	0.0904925	0.35527	0.000405387	0.0982641
000413.SZ	2015	东旭光电	1.6667	3	413	SZSE Main Board	-1.3579	-1.1274	0	0.00835465	0.0977319	24.0836	0.49437	0.058897	0.116667	0.3978	0.299454	0.196681	2.59455	2.26926	0.061813	0.036201	0.0756279	0.239601	1.16955	1.30977	0	1.94591	0.428571	0	0.216416	0.350875	0.428871	0.51218	0.400465	0.981697	0.056631	0.059715	0.061261	0.884677	2.39137	1.37842	0	2.99573	3.17805	0.769483	0.259715	0.000190136	0.0907033
000413.SZ	2016	东旭光电	1.5455	3	413	SZSE Main Board	-2.20344	-0.937696	0	0.00832606	0.0905887	24.5697	0.507345	0.034659	0.069652	0.301351	0.189895	0.182514	3.809	3.51388	0.0296852	0.0352946	0.0574243	0.191182	0.484089	0.625992	0	1.94591	0.428571	0	0.113153	0.225494	0.292883	0.405202	0.594636	1.58838	0.019361	0.021655	0.024178	0.886718	2.41116	1.42553	0	3.04452	3.21888	-0.0712162	0.353202	4.55472e-05	0.0607035
000413.SZ	2017	东旭光电	1.7143	3	413	SZSE Main Board	-0.257638	-0.396722	0	-0.00304137	0.046312	24.9381	0.526364	0.03287	0.06871	0.208371	0.111838	0.29391	2.25016	2.01364	0.0187014	0.116906	0.0722559	0.163874	1.51204	0.445412	0	1.79176	0.5	0	0.158977	0.262813	0.309885	0.370674	0.36487	0.949244	0.030739	0.031854	0.032626	1.31667	1.67668	1.22292	0	3.09104	3.2581	-0.501368	0.282997	3.92653e-05	0.0370365
000413.SZ	2018	东旭光电	2	3	413	SZSE Main Board	0.569467	0.129714	1	-0.0128435	0.0489413	25.0079	0.539472	0.032139	0.069179	0.177502	0.0804215	0.399635	1.67079	1.54171	0.00534958	0.197762	0.0483739	0.13275	0.627314	0.072289	0	1.94591	0.428571	1	0.15969	0.263526	0.295032	0.346875	0.36324	0.84753	0.030966	0.031465	0.032013	2.94294	0.771501	0.903347	0	3.13549	3.29584	-0.259631	0.319699	3.92653e-05	0.0231634
000413.SZ	2019	东旭光电	1	1	413	SZSE Main Board	2.62661	0.970795	1	-0.00209908	0.0816273	24.9392	0.534897	-0.022205	-0.047987	0.157578	-0.0888894	0.24981	1.35816	1.23274	-0.044461	0.171413	0.0551739	0.140427	-0.378671	-0.066353	1	1.94591	0.428571	0	0.15969	0.263526	0.283739	0.310062	0.36324	0.776811	0.030966	0.031171	0.031325	3.67991	0.610925	0.833206	0	3.17805	3.3322	0.260009	0.252105	2.54788e-05	0.03885
000415.SZ	2011	渤海租赁	1.4286	3	415	SZSE Main Board	0.960447	0.831213	1	-0.00271046	0.0650146	23.6473	0.541802	0.024316	0.047842	0.469716	0.343622	0.070764	2.61815	2.61815	0.043113	0.00501007	0	0.000165595	2.34312	13.5229	0	2.19722	0.333333	0	0.449021	0.613574	0.672744	0.723503	0.271592	0.498246	0.218307	0.220127	0.220912	2.20932	0.987844	0.998287	0	2.77259	2.94444	-0.173236	0.147274	0	0.0525843
000415.SZ	2012	渤海租赁	1.6667	3	415	SZSE Main Board	-0.180798	-0.285809	0	0.00157535	0.060118	24.1246	0.680917	0.022047	0.063173	0.556826	0.253155	0.08709	0.51549	0.51549	0.0394496	0.00652362	0	0.281592	1.33177	0.611704	0	2.3979	0.272727	0	0.449021	0.613574	0.672744	0.701276	0.271592	0.498246	0.218307	0.220127	0.220355	3.59787	0.871066	0.985885	0	2.83321	2.99573	0.136398	0.176176	1.53634e-05	0.0850258
000415.SZ	2013	渤海租赁	1.6	3	415	SZSE Main Board	-0.122435	-0.246361	0	0.00599328	0.0633909	24.7685	0.853207	0.025405	0.113276	0.493303	0.209181	0.12145	0.552892	0.552842	0.0808699	0.0103069	1.53697e-05	0.445921	1.55895	0.904011	0	2.19722	0.333333	0	0.449021	0.613574	0.672744	0.701989	0.271592	0.498246	0.218307	0.220127	0.22036	5.6899	1.19727	1.00993	0	2.89037	3.04452	0.0408975	0.118244	8.27061e-05	0.0809666
000415.SZ	2014	渤海租赁	1.5	3	415	SZSE Main Board	-0.619824	-0.094574	0	0.0133482	0.0505259	24.9387	0.81397	0.018882	0.112339	0.464277	0.172016	0.109766	0.659905	0.65977	0.0699153	0.00917878	4.01502e-05	0.403033	0.074565	0.185475	0	2.19722	0.333333	0	0.4432	0.606394	0.693093	0.755121	0.196835	0.563838	0.209806	0.213579	0.214642	2.79206	1.92527	1.12312	0	2.94444	3.09104	-0.107411	0.651527	5.91641e-05	0.0902173
000415.SZ	2015	渤海租赁	1.1667	3	415	SZSE Main Board	-1.94513	-1.17711	0	0.0153674	0.134311	25.6053	0.753311	0.017916	0.079237	0.499178	0.185136	0.096773	1.34169	1.34165	0.0531774	0.00889638	8.4609e-06	0.362893	0.409674	0.947719	0	2.19722	0.333333	0	0.446422	0.574286	0.6228	0.659019	0.195416	0.395093	0.208553	0.209805	0.210187	4.12082	1.71441	0.996472	0	2.99573	3.13549	0.00604922	0.628394	2.60247e-05	0.091218
000415.SZ	2017	渤海租赁	1.2	3	415	SZSE Main Board	-1.06123	-0.699262	0	-0.00356412	0.0326005	26.4284	0.882109	0.012209	0.086291	0.411372	0.0878303	0.139004	0.743597	0.743577	0.0699854	0.00647159	4.50075e-06	0.600205	0.481368	0.386657	0	2.19722	0.333333	1	0.349069	0.484367	0.569609	0.762812	0.2442	0.631795	0.131621	0.135254	0.143036	8.43263	1.0059	1.00035	0	3.09104	3.21888	-0.0670695	0.607394	9.02657e-05	0.0550065
000417.SZ	2011	合肥百货	1.6176	4	417	SZSE Main Board	-0.841613	-0.705206	0	-0.00507927	0.0454342	22.5432	0.565579	0.109805	0.269828	0.170527	0.0683445	1.60664	1.38555	1.188	0.133726	0.00255456	0.107424	0.151449	0.210966	0.379584	0	2.3979	0.363636	1	0.221313	0.394621	0.43725	0.511859	0.658588	0.975709	0.070983	0.071892	0.073029	0.840073	2.74014	1.69597	1	2.77259	2.94444	0.0166906	0.72082	8.86997e-05	0.0636018
000417.SZ	2012	合肥百货	1.5143	4	417	SZSE Main Board	-0.510327	-0.133426	0	-0.00434004	0.0514906	22.6201	0.539711	0.071546	0.159753	0.180825	0.0504291	1.41874	1.34481	1.1637	0.0998631	0.00277187	0.0932892	0.167665	0.064787	0.079855	0	2.30259	0.4	1	0.221313	0.384611	0.41907	0.487149	0.658588	0.893562	0.070531	0.071125	0.072068	1.22252	1.7771	1.35697	1	2.83321	2.99573	0.035472	0.603189	8.86991e-05	0.0703683
000417.SZ	2013	合肥百货	1.7586	4	417	SZSE Main Board	-0.284276	-0.589969	0	-0.000877692	0.0421474	22.7405	0.540901	0.066883	0.145505	0.180116	0.0478576	1.39753	1.26963	1.0899	0.049935	0.00348689	0.0917918	0.135621	0.088354	0.128032	0	2.3979	0.363636	0	0.221313	0.367066	0.414655	0.474858	0.434953	0.873613	0.060695	0.061847	0.062633	1.5374	1.41679	1.19096	1	2.89037	3.04452	0.139051	0.50219	8.75335e-05	0.0760179
000417.SZ	2014	合肥百货	1.8462	4	417	SZSE Main Board	-0.15796	-0.204445	0	0.00654425	0.0352425	22.7964	0.532677	0.057688	0.124509	0.204228	0.044739	1.28944	1.20763	1.00178	0.0566303	0.00529864	0.103795	0.137951	0.006273	0.057466	0	2.3979	0.363636	0	0.221381	0.407845	0.435653	0.483141	0.658371	0.967888	0.071911	0.072297	0.072769	1.22961	1.74027	1.34537	1	2.94444	3.09104	-0.0311013	0.52274	6.50725e-05	0.0863174
000417.SZ	2015	合肥百货	1.8	4	417	SZSE Main Board	-0.442937	-0.162722	0	0.0117287	0.112233	22.8389	0.530825	0.04094	0.087428	0.198679	0.0340536	1.20221	1.0704	0.824887	0.0352456	0.00562931	0.12322	0.159966	-0.020798	0.043424	0	2.3979	0.363636	0	0.221381	0.414647	0.472331	0.543195	0.658371	1.13357	0.072511	0.074195	0.075295	0.973111	2.1903	1.55755	1	2.99573	3.13549	0.569958	0.52542	6.50725e-05	0.0907086
000417.SZ	2016	合肥百货	1.5455	4	417	SZSE Main Board	0.283216	0.209017	1	-0.00336166	0.0451702	22.9452	0.551745	0.04132	0.090188	0.198918	0.0371798	1.11137	1.11922	0.847859	0.0712094	0.00641587	0.134651	0.151084	-0.002963	0.112193	0	2.30259	0.4	0	0.380044	0.453185	0.503627	0.562129	0.125019	0.325181	0.147348	0.14862	0.1495	1.37073	1.62751	1.28096	1	3.04452	3.17805	-0.547575	0.540767	6.50725e-05	0.0897528
000417.SZ	2017	合肥百货	1.5556	2	417	SZSE Main Board	-0.343948	-0.163847	0	-0.000591235	0.0270513	23.0354	0.572341	0.030631	0.070014	0.201682	0.0284815	1.07545	1.06343	0.791118	0.0628075	0.00751561	0.141531	0.168826	0.067182	0.094387	0	2.3979	0.363636	0	0.380044	0.473189	0.519076	0.593937	0.125019	0.365831	0.148773	0.149828	0.150988	1.60421	1.45761	1.19549	1	3.09104	3.21888	-0.131881	0.583819	0	0.0907982
000417.SZ	2018	合肥百货	1.75	3	417	SZSE Main Board	-0.428888	-0.25057	0	-0.0109922	0.0358876	23.0758	0.575794	0.030453	0.071502	0.194867	0.0293751	1.03668	1.01869	0.718623	0.0659034	0.0081756	0.159798	0.205638	0.028107	0.041137	0	2.3979	0.363636	0	0.380044	0.473988	0.540241	0.601513	0.125019	0.421522	0.148847	0.151354	0.152261	3.11282	0.757302	0.897159	1	3.13549	3.2581	-0.0968556	0.57064		0.0964098
000417.SZ	2019	合肥百货	2	3	417	SZSE Main Board	-1.53615	-0.67274	0	0.00372746	0.0377655	23.1047	0.562743	0.023169	0.053778	0.197693	0.0226541	1.02274	0.926892	0.592572	-0.0363682	0.00801979	0.168814	0.197775	0.021215	0.029373	0	2.3979	0.363636	0	0.380044	0.473189	0.517189	0.568954	0.125019	0.360866	0.148773	0.149752	0.150363	2.81428	0.812636	0.918164	1	3.17805	3.29584	0.0806896	0.540194		0.099493
000417.SZ	2020	合肥百货	2	3	417	SZSE Main Board	-0.380102	-0.557988	0	0.00108029	0.0508325	23.1326	0.564571	0.017248	0.03953	0.289219	0.0299014	0.576833	1.05167	0.633744	0.0245525	0.00769016	0.216338	0.182153	-0.419745	0.028252	0	2.19722	0.444444	0	0.380044	0.477097	0.542465	0.583873	0.130354	0.427374	0.149145	0.151617	0.152113	2.95983	0.775918	0.902535	1	3.21888	3.3322	0.118583	0.573142		0.159611
000417.SZ	2021	合肥百货	2	3	417	SZSE Main Board	-0.129552	-0.119062	0	-0.00106619	0.0281681	23.28	0.609406	0.020556	0.049971	0.308271	0.0389523	0.527725	1.0364	0.627928	0.0750719	0.0103111	0.203197	0.146737	0.001272	0.15882	0	2.19722	0.444444	0	0.380044	0.455918	0.478042	0.495677	0.120071	0.25786	0.14743	0.14772	0.147783	3.74879	0.682941	0.876295	1	3.2581	3.3673	-0.139988	0.475495	0	0.164173
000419.SZ	2011	通程控股	1.8571	2	419	SZSE Main Board	-0.329666	-0.316586	0	-0.0100473	0.0432657	21.9957	0.532363	0.063879	0.168274	0.220484	0.057891	1.10344	0.92181	0.731937	0.0806551	0.00763385	0.0933579	0.389874	0.145013	0.119883	0	2.07944	0.375	1	0.45113	0.483382	0.51022	0.549534	0.0411049	0.130982	0.20405	0.20441	0.204734	1.44851	1.47628	1.22258	1	2.77259	2.77259	-0.226352	0.53784	0.000889889	0.105851
000419.SZ	2012	通程控股	2	3	419	SZSE Main Board	-0.209944	-0.0820673	0	0.00107204	0.0373199	22.0336	0.530868	0.042702	0.091166	0.225439	0.040145	1.0637	0.95755	0.805972	0.105538	0.00682077	0.0793149	0.354767	0.038179	0.038637	0	2.19722	0.333333	1	0.45113	0.479465	0.498976	0.526383	0.0330199	0.106058	0.203921	0.204113	0.204268	1.52579	1.39704	1.18617	1	2.83321	2.83321	0.0223366	0.497914	0.000693915	0.111252
000419.SZ	2013	通程控股	2	3	419	SZSE Main Board	-0.442509	-0.133412	0	0.00628538	0.0641893	22.0622	0.520257	0.038631	0.081412	0.195969	0.0340759	1.13367	1.01425	0.807046	0.0789586	0.00380106	0.106269	0.31783	0.101738	0.029011	0	2.19722	0.333333	1	0.45113	0.479882	0.499373	0.526789	0.0339446	0.106938	0.203933	0.204125	0.204281	1.27835	1.63057	1.30235	1	2.89037	2.89037	0.217309	0.487815	0.000693915	0.105413
000419.SZ	2014	通程控股	2	3	419	SZSE Main Board	-0.675631	-0.552837	0	0.00525257	0.0452958	22.0529	0.487812	0.036305	0.073212	0.19336	0.0320956	1.13116	1.13176	0.889811	0.0471931	0.00256989	0.114211	0.301276	0.00736	-0.009259	0	2.19722	0.333333	1	0.45113	0.479882	0.49859	0.527771	0.0339446	0.105202	0.203933	0.204112	0.204284	1.0301	1.89536	1.45835	1	2.94444	2.94444	-0.131406	0.495028	0.000693915	0.0990995
000419.SZ	2015	通程控股	2	3	419	SZSE Main Board	-0.451856	-0.551459	0	0.0112964	0.102732	22.0695	0.487041	0.029066	0.056705	0.189079	0.0265994	1.09272	1.12436	0.932632	0.0395995	0.00285745	0.0902197	0.276882	-0.030409	0.016766	0	2.19722	0.333333	1	0.448823	0.473093	0.489901	0.521744	0.0299423	0.0915238	0.20174	0.201882	0.202089	0.785528	2.48174	1.75966	1	2.99573	2.99573	0.493109	0.498474	0.000693915	0.10667
000419.SZ	2016	通程控股	2	3	419	SZSE Main Board	0.103159	-0.218016	1	-0.00126028	0.0519627	22.1039	0.475139	0.029771	0.057361	0.199804	0.0308467	0.965134	1.08095	0.900696	0.0223365	0.00323928	0.0825665	0.309904	-0.093825	0.035024	0	2.19722	0.333333	1	0.443304	0.473745	0.493924	0.532372	0.0383531	0.114188	0.196988	0.197193	0.197491	0.927422	2.05437	1.5531	1	3.04452	3.04452	-0.341301	0.476621	0.000693915	0.111347
000419.SZ	2017	通程控股	2	3	419	SZSE Main Board	0.541945	0.409652	0	-0.004379	0.0284894	22.1479	0.470669	0.036268	0.068801	0.200042	0.0375932	0.964747	1.19064	1.0328	0.0620437	0.00302142	0.0715763	0.280821	0.03966	0.044958	0	2.19722	0.333333	1	0.443304	0.47417	0.496947	0.540439	0.039312	0.121007	0.197003	0.197263	0.197648	1.25969	1.49971	1.26437	1	3.09104	3.09104	-0.255517	0.475372	0.000693915	0.110382
000420.SZ	2011	吉林化纤	2.4286	3	420	SZSE Main Board	0.454553	0.162599	1	-0.0143096	0.0597779	21.8338	0.801884	-0.104086	-0.408963	0.0293736	-0.133686	0.778582	0.511853	0.309211	0.00173037	0.035673	0.137969	0.483077	-0.007209	0.041038	1	2.3979	0.363636	0	0.21255	0.239666	0.250855	0.271808	0.097601	0.180216	0.045649	0.045711	0.045802	2.18695	2.30803	1.21807	1	2.77259	2.94444	-0.331177	0.120463	3.29722e-05	0.0765369
000420.SZ	2013	吉林化纤	3	3	420	SZSE Main Board	-0.37253	-0.0760209	0	0.00087225	0.0420743	22.1092	0.957023	-0.115604	-1.11221	-0.00568058	-0.308661	0.374535	0.418364	0.278146	-0.0350189	0.0244679	0.103475	0.341868	-0.099772	0.158835	1	2.3979	0.363636	0	0.21255	0.235542	0.246955	0.27147	0.0569178	0.161868	0.045443	0.045508	0.04563	3.35591	6.93354	1.21459	1	2.89037	3.04452	-0.015695	0.0784016	2.45098e-05	0.0946082
000420.SZ	2018	吉林化纤	1.6667	3	420	SZSE Main Board	-0.36343	0.0202803	0	-0.00924246	0.037432	22.689	0.591152	0.021138	0.049404	0.177199	0.0549408	0.384734	0.431231	0.314489	0.0248031	0.0356269	0.0668793	0.41322	0.165882	0.155357	0	2.3979	0.363636	0	0.161397	0.259108	0.331598	0.489267	0.311323	1.05455	0.030827	0.033454	0.038468	1.90695	1.28262	1.09751	1	3.13549	3.2581	-0.199683	0.266915	0.000232679	0.0345439
000420.SZ	2021	吉林化纤	1	3	420	SZSE Main Board	-0.845032	-0.452013	0	0.0231079	0.0851351	22.8949	0.662834	-0.015222	-0.043787	0.0887515	-0.0371191	0.410079	0.429486	0.276646	0.0192517	0.0504851	0.0906005	0.598748	0.432225	0.009696	1	2.3979	0.363636	0	0.146689	0.343614	0.397873	0.445726	0.802246	1.71236	0.041646	0.043127	0.043703	0.767702	3.86335	1.96495	1	3.2581	3.3673	0.0627218	0.497932	0.000122676	0.0282398
000421.SZ	2012	南京公用	2	3	421	SZSE Main Board	0.288476	0.208416	1	0.00280349	0.0472752	21.6751	0.54628	0.039964	0.096522	0.0581395	0.0626287	0.638118	1.40045	0.605477	0.142942	0.0203068	0.355774	0.24229	0.145967	-0.113888	0	2.07944	0.375	0	0.300641	0.38723	0.408514	0.431492	0.238442	0.35881	0.095746	0.095981	0.096105	1.59097	1.38532	1.1748	1	2.83321	3.04452	-0.076055	0.429697	0.000170278	0.0485396
000421.SZ	2014	南京公用	2	3	421	SZSE Main Board	-2.08677	-0.815842	0	0.011966	0.0633403	21.5601	0.387614	0.071172	0.125809	0.00326123	0.10692	0.665657	1.79692	1.21487	0.126482	0.0807625	0.181078	0.201609	-0.056509	-0.043085	0	2.07944	0.375	1	0.300641	0.38723	0.410824	0.436645	0.238442	0.366494	0.095746	0.096026	0.096197	0.926017	1.76342	1.46743	1	2.94444	3.13549	0.268839	0.422278	4.85635e-05	0.0441498
000421.SZ	2015	南京公用	1	3	421	SZSE Main Board	0.3576	0.197269	1	0.00966082	0.0837953	22.6228	0.474536	0.058419	0.111466	0.160929	0.0904772	0.645673	0.894007	0.720655	-0.0154273	0.0272594	0.0782536	0.403231	1.53507	1.89427	0	2.07944	0.375	1	0.495348	0.558749	0.585216	0.625866	0.0949406	0.181424	0.24785	0.248206	0.248549	1.21058	1.57204	1.18459	1	2.99573	3.17805	0.333434	0.470402	0	0.0410581
000421.SZ	2016	南京公用	1.4286	3	421	SZSE Main Board	0.410572	0.266435	0	0.00027368	0.0577441	22.6752	0.491874	0.042117	0.081532	0.201261	0.0743449	0.566505	0.936719	0.342818	-0.0194627	0.0300772	0.281011	0.38694	-0.024196	0.053802	0	2.07944	0.375	0	0.495348	0.561586	0.587235	0.620265	0.0949406	0.1855	0.247951	0.248289	0.248518	1.38333	1.42266	1.14713	1	3.04452	3.21888	-0.282352	0.485428	0	0.0478651
000421.SZ	2017	南京公用	1.75	3	421	SZSE Main Board	-0.0264961	0.247106	0	-0.0062812	0.0295545	23.1139	0.686656	0.027755	0.07122	0.246858	0.0690644	0.401875	0.780774	0.455111	0.28606	0.0354274	0.205006	0.268151	-0.071596	0.550642	0	2.19722	0.333333	0	0.495348	0.557384	0.577893	0.609611	0.0949406	0.16664	0.247807	0.248018	0.248231	3.06584	1.04095	1.00879	1	3.09104	3.2581	-0.265014	0.3923	0	0.0435641
000421.SZ	2018	南京公用	2	3	421	SZSE Main Board	0.192202	0.0851735	0	-0.0054661	0.0412505	23.1599	0.697497	0.021564	0.070058	0.232379	0.068708	0.313846	0.837959	0.517841	0.0821923	0.0267236	0.211039	0.276263	-0.028096	0.047082	0	2.07944	0.375	0	0.495348	0.557384	0.575872	0.590098	0.0949406	0.16256	0.247807	0.247982	0.248023	4.47698	0.738389	0.920862	1	3.13549	3.29584	-0.0438136	0.580763	0	0.0453716
000422.SZ	2011	湖北宜化	1.5455	3	422	SZSE Main Board	-0.411104	-0.458128	0	-4.27647e-05	0.0483487	24.0109	0.736392	0.055628	0.207324	0.188925	0.0712771	0.780441	0.950287	0.655139	0.0738127	0.0158027	0.129085	0.417863	0.538755	0.428552	0	2.3979	0.363636	0	0.164113	0.215635	0.25321	0.292661	0.168518	0.5429	0.028268	0.02901	0.029331	2.79739	1.35609	1.09382	1	2.77259	2.99573	0.00259578	0.358586	0.000639034	0.0276895
000422.SZ	2012	湖北宜化	1.6429	3	422	SZSE Main Board	0.949214	0.537109	1	-0.00103133	0.0438925	24.1127	0.734845	0.052242	0.197571	0.197529	0.0761668	0.685888	0.729915	0.417942	0.136359	0.0192664	0.132651	0.422037	0.089319	0.107139	0	2.3979	0.363636	0	0.168526	0.251025	0.28942	0.333315	0.245236	0.717361	0.031804	0.032621	0.033022	2.97219	1.26889	1.06167	1	2.83321	3.04452	-0.171629	0.345527	0.000438493	0.0298709
000422.SZ	2013	湖北宜化	1.8333	3	422	SZSE Main Board	0.317768	-0.0485623	0	-0.00959263	0.0461469	24.2887	0.788887	0.006167	0.026159	0.147011	0.0103967	0.593199	0.746206	0.515932	0.0809431	0.0212887	0.108237	0.555406	-0.003701	0.192468	0	2.30259	0.4	1	0.16854	0.249886	0.259404	0.276648	0.244272	0.539124	0.031715	0.031761	0.031821	6.28015	0.754251	0.949511	1	2.89037	3.09104	-0.0350681	0.256604	0.000246394	0.0299134
000422.SZ	2014	湖北宜化	1.8571	3	422	SZSE Main Board	-0.0870503	-0.27504	0	0.00393672	0.0332386	24.3443	0.79884	0.002172	0.010545	0.176476	0.00434476	0.499987	0.640853	0.410855	0.0978719	0.0211533	0.117001	0.506718	-0.056954	0.057127	0	2.3979	0.363636	1	0.16854	0.24755	0.266797	0.288272	0.244272	0.582989	0.031532	0.031718	0.031815	5.55755	0.894491	0.979343	1	2.94444	3.13549	0.0572424	0.288654	7.97858e-05	0.030651
000422.SZ	2015	湖北宜化	2	3	422	SZSE Main Board	-0.576713	-0.249522	0	0.00351463	0.0744961	24.4116	0.798188	0.001402	0.00696	0.153401	0.00295811	0.474116	0.592573	0.407672	0.120981	0.0120871	0.103785	0.486999	0.00855	0.069692	0	2.3979	0.363636	1	0.170767	0.249736	0.292681	0.342029	0.240842	0.71392	0.032285	0.033476	0.033963	5.73063	0.86467	0.97269	1	2.99573	3.17805	0.403886	0.347313	7.97858e-05	0.0287292
000422.SZ	2016	湖北宜化	1.5	3	422	SZSE Main Board	-0.885059	-0.816957	1	0.0012755	0.0393793	24.4065	0.828894	-0.035314	-0.189353	0.119004	-0.0927546	0.380727	0.554148	0.394513	0.0616925	0.0129942	0.093865	0.519775	-0.172077	-0.005161	1	2.3979	0.363636	1	0.170767	0.249703	0.312795	0.383389	0.240651	0.831706	0.032282	0.034277	0.035425	5.57198	1.04888	1.00836	1	3.04452	3.21888	-0.453251	0.48414	7.97858e-05	0.0388543
000422.SZ	2017	湖北宜化	1.6667	2	422	SZSE Main Board	0.673058	0.233052	1	-0.0123106	0.0430027	24.2061	0.95199	-0.142459	-1.23124	0.0250976	-0.430901	0.330607	0.319495	0.242694	0.0373549	0.00787586	0.0603408	0.630366	-0.212522	-0.181573	1	2.19722	0.333333	0	0.170767	0.220097	0.230062	0.248694	0.19369	0.347228	0.03052	0.03057	0.03064	8.88579	2.34408	1.06453	1	3.09104	3.2581	0.102145	0.227776	7.97858e-05	0.129948
000422.SZ	2021	湖北宜化	1	3	422	SZSE Main Board	0.259956	-0.0466149	0	0.0443357	0.122972	23.7614	0.809812	0.096976	0.782846	0.246234	0.112125	0.864892	0.610239	0.476973	0.175337	0.00827609	0.0756263	0.40843	0.343315	-0.052214	0	2.07944	0.375	0	0.170767	0.270767	0.329629	0.355078	0.293075	0.930285	0.034161	0.036736	0.036878	1.09055	4.82135	1.72673	1	3.2581	3.4012	1.05202	0.25174	5.98396e-05	0.0250517
000423.SZ	2011	东阿阿胶	1.5294	3	423	SZSE Main Board	-0.382324	-0.404526	0	-0.00228153	0.0452671	22.1646	0.177752	0.222457	0.276603	0.661659	0.315443	0.705221	4.78816	4.33407	0.16793	0.0132172	0.0736118	0.111467	0.11976	0.17473	0	2.19722	0.333333	0	0.231417	0.257405	0.281103	0.330138	0.0564608	0.214703	0.053892	0.054173	0.054656	0.150456	8.08327	6.82208	1	2.77259	2.94444	-0.00960006	0.662692	0.000483984	0.0837239
000423.SZ	2012	东阿阿胶	1.6667	3	423	SZSE Main Board	0.305128	0.22537	0	-0.000340353	0.037693	22.3958	0.190484	0.220595	0.270619	0.736494	0.344743	0.639881	4.47007	4.04033	0.161115	0.0194672	0.0752639	0.0980983	0.107736	0.260108	0	2.19722	0.333333	0	0.231417	0.258275	0.283498	0.329292	0.0588457	0.225053	0.053915	0.054233	0.054655	0.201508	6.13031	5.15157	1	2.83321	2.99573	-0.0142101	0.598671	0.000483984	0.109262
000423.SZ	2013	东阿阿胶	1.6154	4	423	SZSE Main Board	0.0356075	-0.0357985	0	0.000939173	0.0461016	22.5116	0.149746	0.215776	0.259639	0.634849	0.303691	0.710512	5.1137	4.42352	0.147012	0.0300899	0.0921462	0.107246	0.314204	0.122815	0	2.19722	0.333333	0	0.231417	0.266536	0.290589	0.339193	0.087875	0.255694	0.054186	0.054478	0.054953	0.231118	5.08884	4.47529	1	2.89037	3.04452	0.0472493	0.517491	0.000483984	0.0893084
000423.SZ	2014	东阿阿胶	1.5714	4	423	SZSE Main Board	-0.10761	-0.00711911	0	-0.000213981	0.0332121	22.7328	0.192	0.204213	0.246992	0.655433	0.342298	0.596594	3.99947	2.92027	0.0880848	0.015623	0.196289	0.177763	-0.001816	0.247536	0	2.19722	0.333333	0	0.231417	0.266674	0.29453	0.336101	0.0810123	0.272724	0.054178	0.054566	0.054927	0.305961	4.04503	3.45925	1	2.94444	3.09104	0.0360804	0.418434	0.000542545	0.0926693
000423.SZ	2015	东阿阿胶	1.5789	4	423	SZSE Main Board	-0.336631	-0.12968	0	0.00827946	0.0542925	22.8761	0.177256	0.203848	0.249845	0.646079	0.300535	0.678285	4.42129	3.23541	0.113557	0.0357373	0.200427	0.15834	0.359354	0.154035	0	2.19722	0.333333	0	0.231417	0.277586	0.305811	0.347778	0.126339	0.321472	0.054695	0.055094	0.055462	0.251686	4.8292	4.14971	1	2.99573	3.13549	0.292342	0.4175	0.00031659	0.0776531
000423.SZ	2016	东阿阿胶	1.6316	4	423	SZSE Main Board	-0.321317	-0.547573	0	0.0015681	0.0374664	23.0208	0.157136	0.199923	0.23985	0.669546	0.293668	0.680778	5.08731	3.06511	0.0627739	0.0388249	0.302944	0.142511	0.159179	0.155715	0	2.19722	0.333333	0	0.231417	0.296054	0.327964	0.386977	0.201361	0.417199	0.056051	0.056562	0.057288	0.2824	4.20124	3.69757	1	3.04452	3.17805	-0.282897	0.502426	0.00031659	0.0780161
000423.SZ	2017	东阿阿胶	1.6296	3	423	SZSE Main Board	-0.238227	-0.193963	0	0.00293792	0.030914	23.239	0.202369	0.183108	0.223906	0.650456	0.277252	0.660438	3.94857	2.47121	0.141999	0.0407826	0.291445	0.138142	0.167039	0.243876	0	2.19722	0.333333	0	0.231417	0.350344	0.390784	0.458057	0.287249	0.688657	0.060724	0.061571	0.062484	0.31397	3.9931	3.38682	1	3.09104	3.21888	-0.0316138	0.502168	0.00031659	0.0784112
000423.SZ	2018	东阿阿胶	1.5333	3	423	SZSE Main Board	1.05436	0.804479	1	-0.00685982	0.0447222	23.353	0.183198	0.159004	0.196845	0.659902	0.284344	0.559195	4.36678	3.00141	0.0727507	0.0650527	0.242747	0.125022	-0.004615	0.120712	0	2.19722	0.333333	0	0.231417	0.369833	0.439797	0.504421	0.35068	0.900452	0.063419	0.065918	0.066766	0.536212	2.28322	2.04788	1	3.13549	3.2581	-0.0918617	0.546154	0.00031659	0.0494002
000423.SZ	2019	东阿阿胶	1.8889	3	423	SZSE Main Board	1.0373	0.308258	1	-0.000633558	0.0419967	23.1789	0.139923	-0.0349	-0.041718	0.476514	-0.150538	0.231834	5.20566	2.96839	-0.0961065	0.108379	0.302194	0.185031	-0.596825	-0.15979	1	2.19722	0.333333	0	0.231417	0.374147	0.437728	0.500701	0.38279	0.891512	0.064333	0.066361	0.067191	0.503774	2.30795	2.12467	1	3.17805	3.29584	0.039924	0.561892	0.00031659	0.0994337
000423.SZ	2020	东阿阿胶	1.6	3	423	SZSE Main Board	-0.18397	-0.161568	0	0.00354767	0.0593364	23.1166	0.107124	0.003617	0.004137	0.550018	0.0120163	0.301021	7.46194	5.08351	0.0731354	0.0428336	0.226266	0.203176	0.152373	-0.06038	0	2.19722	0.333333	0	0.231417	0.396108	0.454787	0.516547	0.38279	0.965227	0.067193	0.068916	0.069699	0.432514	2.58946	2.41885	1	3.21888	3.3322	0.0386821	0.564121	6.24016e-05	0.115364
000423.SZ	2021	东阿阿胶	2	3	423	SZSE Main Board	-0.728035	-0.815814	0	0.00654396	0.0631293	23.1767	0.140407	0.03888	0.044397	0.623035	0.114034	0.340949	6.01572	4.86732	0.240875	0.0280158	0.141542	0.17735	0.128921	0.061918	0	2.07944	0.375	0	0.231417	0.407064	0.430061	0.458609	0.38279	0.858381	0.068981	0.069246	0.069414	0.364703	3.18983	2.88236	1	3.2581	3.3673	0.0366915	0.529441	1.3761e-06	0.0969494
000425.SZ	2011	徐工机械	1.7407	4	425	SZSE Main Board	-0.325742	-0.074601	0	-0.0122556	0.0512401	24.2704	0.563431	0.112507	0.246725	0.206825	0.102472	1.09794	1.7086	1.2968	-0.0584716	0.281494	0.193622	0.0740078	0.307654	0.399675	0	2.19722	0.444444	1	0.492031	0.558161	0.617838	0.65632	0.0697666	0.255689	0.244284	0.246072	0.246408	1.18345	1.93551	1.2047	1	2.77259	2.94444	0.0712201	0.378396	2.454e-05	0.0398816
000425.SZ	2012	徐工机械	2.0556	4	425	SZSE Main Board	-0.250174	-0.164715	0	-0.00265624	0.0471282	24.5379	0.613681	0.061589	0.150914	0.217505	0.076738	0.802584	1.70199	1.39284	-0.0765758	0.391095	0.144058	0.129326	-0.025435	0.306665	0	2.19722	0.444444	1	0.492598	0.558728	0.600868	0.63545	0.0696864	0.219794	0.244843	0.245784	0.24604	1.90715	1.35728	1.13747	1	2.83321	2.99573	-0.255331	0.670849	2.454e-05	0.0552719
000425.SZ	2013	徐工机械	2.1	4	425	SZSE Main Board	-0.233805	-0.571849	0	-0.00698275	0.0381442	24.6171	0.598504	0.03271	0.083083	0.218038	0.0573444	0.57042	1.95861	1.61437	-0.00780216	0.423499	0.137364	0.12483	-0.159891	0.082405	0	2.19722	0.444444	1	0.492598	0.558728	0.599688	0.62144	0.0696864	0.217398	0.244843	0.245724	0.245826	3.12766	0.79634	0.918514	1	2.89037	3.04452	-0.0848269	0.641099	2.454e-05	0.0525519
000425.SZ	2014	徐工机械	1.6	4	425	SZSE Main Board	-0.737667	-0.633289	0	0.0142259	0.0487985	24.612	0.581602	0.008114	0.020171	0.22624	0.0174598	0.46471	1.84887	1.45853	0.0151005	0.410119	0.157917	0.167667	-0.136636	-0.005015	0	2.19722	0.444444	1	0.469317	0.531016	0.550152	0.564907	0.0682431	0.17224	0.222165	0.222403	0.222448	1.47599	1.6193	1.25828	1	2.94444	3.09104	0.114078	0.619835	2.28959e-05	0.0804425
000425.SZ	2015	徐工机械	1.25	3	425	SZSE Main Board	-1.25442	-0.941263	0	0.00195055	0.102252	24.4777	0.517557	-0.001369	-0.003054	0.205006	-0.00376289	0.363749	1.70244	1.4039	0.00252276	0.422151	0.134591	0.141137	-0.285264	-0.125743	1	2.19722	0.444444	1	0.421338	0.471058	0.502361	0.538194	0.0659322	0.192299	0.178779	0.179275	0.179535	1.41848	1.46127	1.22207	1	2.99573	3.13549	0.512586	0.559812	2.14362e-05	0.0883381
000425.SZ	2016	徐工机械	1.75	3	425	SZSE Main Board	0.494702	0.311061	0	-0.00368304	0.0441199	24.5069	0.534267	0.004994	0.010538	0.194424	0.0128227	0.38948	1.56135	1.22116	0.0510571	0.350503	0.151073	0.171612	0.014011	0.029716	0	2.07944	0.375	1	0.425964	0.476227	0.507872	0.544168	0.0659287	0.192289	0.182726	0.183233	0.183508	1.85666	1.15646	1.07272	1	3.04452	3.17805	-0.557892	0.570483	2.16704e-05	0.0889515
000425.SZ	2017	徐工机械	1.4211	4	425	SZSE Main Board	-1.76391	-1.33869	0	0.00704592	0.0405427	24.6307	0.516661	0.021948	0.046198	0.188869	0.0353149	0.621483	1.73068	1.2824	0.0633596	0.291058	0.188288	0.144508	0.724629	0.131727	0	2.07944	0.5	0	0.425964	0.465322	0.489506	0.524352	0.0507885	0.149172	0.182228	0.182524	0.182773	1.53394	1.34877	1.16823	1	3.09104	3.21888	0.0434939	0.562908	2.16704e-05	0.0743645
000425.SZ	2018	徐工机械	1.4286	4	425	SZSE Main Board	-0.0354612	0.238899	0	-0.00603788	0.0399683	24.8382	0.504644	0.037032	0.075581	0.166889	0.046288	0.800037	1.69051	1.31296	0.0540199	0.294777	0.166473	0.117207	0.524488	0.230658	0	2.07944	0.5	0	0.381053	0.469784	0.513576	0.578973	0.123267	0.347781	0.149151	0.150111	0.151065	2.42068	0.833959	0.926571	1	3.13549	3.2581	-0.00303002	0.576443	1.93856e-05	0.0176252
000425.SZ	2019	徐工机械	1.3333	4	425	SZSE Main Board	-0.762739	-0.802329	0	0.0115236	0.047115	25.0709	0.564685	0.052625	0.113942	0.174532	0.0616023	0.854271	1.63734	1.35303	0.0664444	0.337514	0.135745	0.0982794	0.332492	0.261907	0	2.19722	0.444444	0	0.381109	0.486188	0.549257	0.598815	0.152472	0.441207	0.150827	0.153025	0.15359	1.80377	1.27355	1.10633	1	3.17805	3.29584	0.0269169	0.626825	5.47457e-05	0.0149185
000425.SZ	2020	徐工机械	1.2857	4	425	SZSE Main Board	-0.650683	-0.706516	0	0.000848731	0.0457859	25.2428	0.627759	0.044304	0.110465	0.170709	0.0506391	0.874903	1.37957	1.12263	0.0303843	0.280836	0.142278	0.0868446	0.249969	0.187673	0	2.19722	0.444444	0	0.381109	0.47893	0.541998	0.592446	0.133426	0.42216	0.150036	0.152234	0.152918	2.18218	1.23108	1.07681	1	3.21888	3.3322	0.0695885	0.57104	5.47457e-05	0.013852
000425.SZ	2021	徐工机械	1.0625	4	425	SZSE Main Board	0.149288	-0.0670724	0	0.00371684	0.0517997	25.424	0.662188	0.055961	0.158319	0.162422	0.0669677	0.835645	1.34913	1.08255	0.0733683	0.284361	0.15294	0.0782467	0.140053	0.198611	0	2.19722	0.444444	0	0.381117	0.474393	0.51622	0.549376	0.123247	0.354492	0.149601	0.150476	0.150884	2.34485	1.26244	1.08851	1	3.2581	3.3673	-0.0101589	0.562807	1.93856e-05	0.0144782
000426.SZ	2011	兴业银锡	1.7143	2	426	SZSE Main Board	1.14591	0.592518	1	-0.00729351	0.087823	21.8678	0.486809	0.07797	0.135313	0.0410793	0.486519	0.160262	0.509262	0.32817	0.0320414	0.00794977	0.0581592	0.19021	-0.039838	0.931843	0	2.19722	0.333333	0	0.330177	0.495605	0.507499	0.522171	0.438943	0.537051	0.130442	0.130515	0.13056	0.81836	2.38109	1.67742	0	2.77259	2.89037	-0.184604	0.529817	3.99367e-05	0.1823
000426.SZ	2012	兴业银锡	1.6667	3	426	SZSE Main Board	-0.505345	-0.316991	0	0.008931	0.0621226	21.9249	0.487297	0.032738	0.063825	0.482623	0.119672	0.273569	0.378878	0.121726	0.0452536	0.00617047	0.0772004	0.402724	1.31571	0.05881	0	2.19722	0.333333	0	0.330177	0.495605	0.510687	0.531319	0.438943	0.546707	0.130442	0.130557	0.130644	0.607001	3.21325	2.08496	0	2.83321	2.94444	-0.272651	0.511682	3.9939e-05	0.142848
000426.SZ	2013	兴业银锡	1.6667	3	426	SZSE Main Board	0.239641	0.159255	0	-0.0071465	0.0467093	22.172	0.358713	0.013178	0.02253	0.43172	0.0604264	0.218083	0.858388	0.656484	0.00778877	0.00733969	0.062073	0.355377	-0.06512	0.280341	0	2.19722	0.333333	0	0.305054	0.57641	0.598519	0.611717	0.506124	0.96201	0.130576	0.13088	0.130916	0.952301	1.63747	1.31543	0	2.89037	2.99573	-0.171312	0.483072	3.22291e-05	0.2026
000426.SZ	2014	兴业银锡	2	3	426	SZSE Main Board	-1.14642	-0.108381	0	0.0105905	0.0491922	22.0927	0.299452	0.036537	0.057492	0.22415	0.136228	0.268202	0.6639	0.338061	-0.0494659	0.0138161	0.0711695	0.357196	0.402081	-0.076307	0	2.19722	0.333333	0	0.305054	0.57641	0.598519	0.613495	0.506124	0.96201	0.130576	0.13088	0.130925	0.551335	2.58909	1.8588	0	2.94444	3.04452	0.234463	0.494664	0.000233253	0.136742
000426.SZ	2016	兴业银锡	1.6667	3	426	SZSE Main Board	-1.52269	-0.890542	0	0.0097033	0.101626	23.0018	0.501488	0.010942	0.023429	0.446903	0.10304	0.106188	0.802024	0.681248	0.0201152	0.000119845	0.0244436	0.149466	0.043384	1.39622	0	2.19722	0.333333	0	0.321072	0.508129	0.610018	0.706815	0.331488	0.899941	0.120915	0.126429	0.128766	0.646436	3.34781	1.69474	0	3.04452	3.13549	-0.0232916	0.634927	0.000107038	0.232129
000426.SZ	2017	兴业银锡	1.3333	3	426	SZSE Main Board	-0.54919	-0.291869	0	0.00349045	0.0475068	22.9566	0.423948	0.057982	0.108093	0.63539	0.262171	0.221161	0.496881	0.389839	0.125053	0.000188322	0.021266	0.356468	1.43897	-0.04419	0	2.19722	0.333333	0	0.297605	0.468742	0.563398	0.657215	0.323939	0.893107	0.103448	0.1082	0.110311	0.50804	3.41696	1.85514	0	3.09104	3.17805	-0.501651	0.670574	0.0357843	0.106535
000426.SZ	2018	兴业银锡	1.6	1	426	SZSE Main Board	0.408145	0.283545	0	-0.0136568	0.0735407	22.9131	0.427777	-0.018685	-0.032542	0.620899	-0.0699633	0.26707	0.362882	0.22841	0.128455	0.00995581	0.0293513	0.32038	0.155136	-0.042637	1	2.19722	0.333333	0	0.297605	0.467965	0.562621	0.658544	0.323939	0.890496	0.103332	0.108084	0.110261	0.960061	1.82027	1.33417	0	3.13549	3.21888	0.0101136	0.595488	0.0357843	0.0977204
000426.SZ	2019	兴业银锡	1.8571	2	426	SZSE Main Board	-0.348034	-0.239766	0	0.00252998	0.0738923	22.95	0.420149	0.011229	0.019491	0.488372	0.116981	0.095992	0.265124	0.217135	0.0477492	0.00771043	0.0152029	0.314394	-0.641795	0.037599	0	2.19722	0.333333	0	0.302677	0.457265	0.553534	0.652719	0.262233	0.828794	0.103571	0.108486	0.110796	1.01517	1.6988	1.32225	0	3.17805	3.2581	0.264596	0.512733	0.0363941	0.2951
000426.SZ	2020	兴业银锡	1	2	426	SZSE Main Board	0.405225	0.470098	0	0.0119124	0.0805599	22.9549	0.446472	-0.019787	-0.034919	0.488214	-0.195559	0.101181	0.346651	0.160649	0.0448075	0.00601245	0.043953	0.370431	0.076175	0.004958	1	2.19722	0.333333	0	0.302677	0.457265	0.529574	0.60144	0.262233	0.749634	0.103571	0.106185	0.107471	0.646737	2.7934	1.79714	0	3.21888	3.29584	-0.174815	0.494244	0.0363506	0.276086
000428.SZ	2011	华天酒店	2.0714	3	428	SZSE Main Board	0.239384	0.120263	1	-0.0100815	0.0411071	22.4311	0.68591	0.026496	0.081237	0.546592	0.0852987	0.310622	0.659527	0.354725	0.0906542	0.0117618	0.11661	0.453423	0.139307	0.209878	0	2.19722	0.555556	0	0.454341	0.4742	0.486465	0.505651	0.0259973	0.0707046	0.20663	0.206706	0.20678	1.85805	1.71352	1.22411	1	2.77259	2.83321	-0.216481	0.487327	0	0.306631
000428.SZ	2012	华天酒店	2.3333	2	428	SZSE Main Board	-0.760853	-0.374745	0	0.00110576	0.0394424	22.6272	0.731865	0.018917	0.06399	0.597036	0.0707692	0.267312	0.429746	0.177726	0.0599407	0.0126136	0.116159	0.503094	0.051183	0.216632	0	2.07944	0.5	0	0.454341	0.473033	0.485274	0.507206	0.0236907	0.0680832	0.206605	0.20668	0.206778	2.22289	1.67776	1.18173	1	2.83321	2.89037	-0.0525768	0.488972	0	0.376894
000428.SZ	2013	华天酒店	2.1429	2	428	SZSE Main Board	0.184081	-0.133697	1	0.0105866	0.0776818	22.8078	0.76369	0.015093	0.060184	0.637268	0.0625115	0.24145	0.623399	0.159514	0.0266352	0.00949119	0.248018	0.407607	0.082586	0.197922	0	2.19722	0.555556	0	0.460282	0.476699	0.485187	0.503913	0.0256336	0.0541081	0.21202	0.212056	0.212127	1.81853	2.327	1.31351	1	2.89037	2.94444	0.204064	0.476183	0.000346211	0.374754
000428.SZ	2014	华天酒店	2.5	2	428	SZSE Main Board	2.37364	1.01615	1	0.00103365	0.0693172	22.9458	0.80305	-0.011045	-0.050984	0.51163	-0.06337	0.174287	0.693789	0.182778	0.0125288	0.00856379	0.243875	0.400547	-0.149701	0.148042	1	2.07944	0.5	0	0.460282	0.472577	0.480018	0.495045	0.0177057	0.0428781	0.211943	0.211971	0.212017	2.20613	2.30151	1.25628	1	2.94444	2.99573	0.138521	0.481081	0.000303369	0.418307
000428.SZ	2015	华天酒店	2	2	428	SZSE Main Board	-0.555589	-0.714415	0	0.0169841	0.110858	22.977	0.642123	-0.003732	-0.013391	0.542592	-0.0292922	0.127395	0.829425	0.301538	0.0192446	0.0106086	0.231792	0.360364	-0.211163	0.031705	1	2.07944	0.5	0	0.324762	0.635222	0.657304	0.687371	0.906618	1.02396	0.192415	0.192662	0.19285	0.911857	3.06435	1.52114	1	2.99573	3.04452	0.227059	0.568095	0.000168707	0.522637
000428.SZ	2016	华天酒店	1.5	2	428	SZSE Main Board	-0.407837	-0.53424	0	-0.00551996	0.0513504	22.9103	0.666576	-0.047504	-0.137273	0.565513	-0.436159	0.108915	0.712273	0.227238	0.011545	0.0055156	0.239587	0.416694	-0.159735	-0.064536	1	2.19722	0.555556	0	0.324762	0.647758	0.680145	0.724375	0.906618	1.09429	0.192974	0.193516	0.193946	1.20432	2.49036	1.35055	1	3.04452	3.09104	-0.371548	0.611035	0.000168707	0.592806
000428.SZ	2017	华天酒店	1.6667	2	428	SZSE Main Board	0.888942	0.560387	1	-0.0101537	0.0350081	22.9235	0.676985	-0.007883	-0.02402	0.552028	-0.0664997	0.11854	0.674274	0.283909	0.0206686	0.00488384	0.199021	0.384458	0.059095	0.013329	1	2.19722	0.555556	0	0.324762	0.624603	0.632479	0.644384	0.906618	0.947515	0.192188	0.192222	0.192251	2.11959	1.46058	1.10496	1	3.09104	3.13549	-0.121703	0.468456	5.4371e-05	0.570941
000428.SZ	2018	华天酒店	2	3	428	SZSE Main Board	-0.624801	-0.475679	0	-0.00909588	0.0468992	22.6969	0.658974	-0.086081	-0.26006	0.538414	-0.728805	0.118112	0.628347	0.321416	0.019057	0.00563699	0.123997	0.457173	-0.098735	-0.202837	1	2.19722	0.555556	0	0.324762	0.626401	0.636611	0.654822	0.906618	0.960239	0.19221	0.192263	0.192333	2.84789	1.02965	1.01011	1	3.13549	3.17805	-0.0933533	0.623385	5.4371e-05	0.602688
000429.SZ	2011	粤高速A	2.75	3	429	SZSE Main Board	2.52226	0.712923	1	-0.00896732	0.0375576	23.1916	0.597053	0.020052	0.046856	0.416181	0.207666	0.09656	0.720991	0.720991	0.0525577	0.0015019	0	0.344287	0.075655	0.121215	0	2.3979	0.363636	0	0.408315	0.434393	0.453149	0.466362	0.0381497	0.109802	0.167074	0.16725	0.167285	3.99785	0.859092	0.922429	1	2.63906	2.94444	-0.252163	0.28987	0.000207925	0.137926
000429.SZ	2012	粤高速A	2	3	429	SZSE Main Board	-1.83783	-0.98643	0	0.000166059	0.0283217	23.3	0.611355	0.016123	0.040775	0.412947	0.181952	0.08861	0.346858	0.346858	0.0472213	0.00167676	0	0.624877	0.025671	0.114564	0	2.30259	0.4	1	0.408337	0.434416	0.454217	0.476931	0.0381476	0.112358	0.167092	0.167289	0.167418	4.58277	0.777021	0.91797	1	2.70805	2.99573	-0.0436122	0.327496	0.000170954	0.170764
000429.SZ	2013	粤高速A	2	4	429	SZSE Main Board	-1.00835	-0.46132	1	-0.000520731	0.0382904	23.2644	0.601973	0.007741	0.019685	0.304483	0.0753669	0.102712	0.693643	0.693643	0.0596678	0.00219768	0	0.606322	0.200584	-0.034976	0	2.3979	0.363636	0	0.408337	0.441097	0.461282	0.481215	0.0420789	0.12966	0.167277	0.167481	0.167594	4.78597	0.726493	0.904573	1	2.77259	3.04452	0.0322666	0.301881	0.000168711	0.137737
000429.SZ	2014	粤高速A	2	4	429	SZSE Main Board	-0.491657	-0.26744	0	0.0108651	0.0347859	23.2501	0.530826	0.028471	0.065701	0.416828	0.246623	0.115444	0.58221	0.58221	0.0772958	0.00188772	0	0.573522	0.096082	-0.014256	0	2.3979	0.363636	0	0.40836	0.436622	0.456807	0.485181	0.0381455	0.118638	0.167162	0.167366	0.167556	2.78863	1.05777	0.956221	1	2.83321	3.09104	0.142855	0.329519	0.000168711	0.115326
000429.SZ	2015	粤高速A	2	4	429	SZSE Main Board	-1.56277	-0.711807	0	0.0126366	0.0853158	23.2171	0.493845	0.043818	0.089909	0.438378	0.349033	0.125542	0.609604	0.609141	0.0823433	0.00397657	6.61558e-05	0.54437	0.062158	-0.032424	0	2.3979	0.363636	0	0.40836	0.439576	0.46189	0.491209	0.0382955	0.131085	0.167245	0.167495	0.167691	1.92896	1.41745	1.04019	1	2.89037	3.13549	0.266933	0.328905	0.000146042	0.107544
000429.SZ	2016	粤高速A	1.3333	4	429	SZSE Main Board	-0.717467	-0.721062	0	0.00144186	0.0463579	23.5004	0.449772	0.075153	0.14691	0.546545	0.414987	0.181097	1.72895	1.72874	0.119724	0.00253111	2.01518e-05	0.577748	0.827921	0.327449	0	2.63906	0.357143	0	0.245531	0.565385	0.639114	0.684688	0.908348	1.60299	0.119404	0.122389	0.122851	1.34885	1.61713	1.07925	1	2.94444	3.17805	-0.221817	0.383185	0.000132344	0.0671811
000429.SZ	2017	粤高速A	1.375	3	429	SZSE Main Board	-1.32889	-1.01488	0	0.0047482	0.0371908	23.528	0.427832	0.104935	0.186934	0.596277	0.55364	0.189537	1.2004		0.132842	0.00560678		0.514754	0.093452	0.028052	0	2.70805	0.333333	0	0.245543	0.565398	0.639126	0.688342	0.908348	1.60291	0.11941	0.122395	0.122916	1.16954	1.79355	1.12618	1	2.99573	3.21888	0.16583	0.373308	0.00019696	0.0613733
000429.SZ	2018	粤高速A	1.75	3	429	SZSE Main Board	-0.858647	-0.191837	0	0.00240163	0.0330788	23.5142	0.383508	0.115989	0.19521	0.602604	0.591339	0.196147	0.739076	0.739049	0.117575	0.00558895	4.97167e-06	0.466378	0.041967	-0.013763	0	2.70805	0.333333	0	0.245543	0.565398	0.639126	0.691685	0.908348	1.60291	0.11941	0.122395	0.123005	1.11488	1.7461	1.11226	1	3.04452	3.2581	-0.295894	0.430776	0.000138033	0.0569772
000429.SZ	2019	粤高速A	1.75	4	429	SZSE Main Board	-0.01825	-0.453045	0	0.00122463	0.0217859	23.5954	0.420036	0.085344	0.142838	0.556429	0.47404	0.180035	1.63109	1.63103	0.112509	0.00709177	6.31887e-06	0.505003	-0.049945	0.0846	0	2.70805	0.333333	0	0.245557	0.565412	0.63914	0.703629	0.908265	1.60282	0.119417	0.122402	0.123286	1.22823	1.68479	1.26173	1	3.09104	3.29584	-0.00202699	0.816602	0.000138033	0.0628473
000429.SZ	2020	粤高速A	1.6667	4	429	SZSE Main Board	-0.437918	-0.214212	0	-0.00442027	0.0289177	23.7063	0.481871	0.067518	0.119008	0.561459	0.359963	0.187569	1.18907	1.18905	0.133487	0.00855289	2.72227e-06	0.58435	0.239512	0.117346	0	2.56495	0.384615	0	0.245561	0.565416	0.639144	0.698347	0.908265	1.60279	0.119419	0.122404	0.123275	1.87367	1.23622	1.0542	1	3.13549	3.3322	-0.112401	0.776234	6.46162e-05	0.0538064
000429.SZ	2021	粤高速A	1.75	4	429	SZSE Main Board	-0.30392	-0.308368	0	0.00493744	0.0228887	23.6611	0.400237	0.125661	0.225189	0.635119	0.458918	0.27382	2.70186	2.70131	0.194416	0.00842633	3.39101e-05	0.563647	0.395137	-0.044196	0	2.70805	0.333333	0	0.245592	0.565447	0.639175	0.680797	0.908183	1.60259	0.119434	0.122419	0.122775	1.46415	1.36666	1.12764	1	3.17805	3.3673	0.0152282	0.755509	6.46162e-05	0.042285
000430.SZ	2012	张家界	1.64	3	430	SZSE Main Board	0.44132	0.375697	0	0.000502059	0.0447506	20.0558	0.255149	0.21083	0.306293	0.333699	0.148427	1.42043	0.653088	0.626006	0.242508	0.000980839	0.006773	0.521829	0.225204	0.145186	0	2.19722	0.333333	0	0.30021	0.454158	0.504742	0.590497	0.313962	0.681296	0.102573	0.103855	0.10538	0.171748	7.81698	3.64852	1	2.83321	3.04452	-0.0275609	0.434305	1.67189e-05	0.0531605
000430.SZ	2013	张家界	1.6667	3	430	SZSE Main Board	0.0595518	0.200841	0	-0.00455171	0.0389939	20.2171	0.280697	0.09395	0.128514	0.33452	0.10476	0.896808	1.12952	1.07551	0.141109	0.00277689	0.00634021	0.40376	-0.26693	0.174979	0	2.19722	0.333333	0	0.30021	0.454158	0.523445	0.594653	0.313962	0.743596	0.102573	0.105191	0.10639	0.266113	5.22422	2.58489	1	2.89037	3.09104	0.00433344	0.267164	1.67189e-05	0.0915264
000430.SZ	2014	张家界	1.5625	3	430	SZSE Main Board	-0.42405	-0.220331	0	0.00325449	0.0361987	20.3446	0.272118	0.093268	0.128848	0.379014	0.124052	0.751849	0.695218	0.651461	0.159689	0.00154664	0.00706704	0.682198	-0.0326	0.135992	0	2.19722	0.333333	0	0.30021	0.454158	0.497458	0.540912	0.313962	0.657033	0.102573	0.103524	0.103959	0.263164	5.22051	3.00148	1	2.94444	3.13549	0.0183172	0.275898	1.67189e-05	0.0979248
000430.SZ	2015	张家界	1.8	3	430	SZSE Main Board	0.0632543	-0.435729	1	0.0193622	0.111329	20.5872	0.29778	0.146817	0.20577	0.432467	0.169418	0.866595	0.720607	0.694108	0.239532	0.00515411	0.005798	0.645629	0.394353	0.274634	0	2.19722	0.333333	0	0.30021	0.454158	0.497458	0.531222	0.313962	0.657033	0.102573	0.103524	0.103795	0.174833	8.14524	4.26907	1	2.99573	3.17805	0.64505	0.266172	0	0.0948606
000430.SZ	2016	张家界	1.55	3	430	SZSE Main Board	-0.547589	-0.255811	0	-0.00378014	0.0472591	21.4383	0.667676	0.041442	0.093547	0.394836	0.102066	0.406027	0.134364	0.128891	0.0648062	0.00176722	0.00314071	0.306754	-0.122535	1.34208	0	2.19722	0.333333	0	0.30021	0.454158	0.497458	0.534732	0.313962	0.657033	0.102573	0.103524	0.10381	0.521817	5.76659	2.03206	1	3.04452	3.21888	-0.56652	0.313116	0	0.129612
000430.SZ	2017	张家界	1.8889	3	430	SZSE Main Board	0.210406	0.456703	0	-0.00647975	0.0251985	21.5718	0.331729	0.030146	0.058936	0.310271	0.120121	0.25096	0.418471	0.408264	0.0523613	0.00177001	0.00259368	0.25982	-0.071825	0.142868	0	2.19722	0.333333	0	0.278281	0.400901	0.477681	0.58114	0.268435	0.716542	0.085317	0.088424	0.090862	0.674973	2.21698	1.51917	1	3.09104	3.2581	-0.306281	0.420036	0	0.17918
000430.SZ	2018	张家界	2	3	430	SZSE Main Board	-0.93731	-0.508546	0	-0.00987414	0.0490974	21.6379	0.36453	0.010341	0.015878	0.315182	0.0533439	0.193864	0.671209	0.654482	0.0591088	0.000266205	0.00201027	0.234499	-0.147832	0.068388	0	2.3979	0.363636	0	0.278281	0.400901	0.477681	0.571672	0.268435	0.716542	0.085317	0.088424	0.09039	1.2739	1.23529	1.12253	1	3.13549	3.29584	-0.131802	0.478639	0	0.171625
000430.SZ	2019	张家界	2	3	430	SZSE Main Board	-0.40935	-0.414595	0	0.00216621	0.038803	21.7046	0.399074	0.004399	0.007123	0.299368	0.0267104	0.164701	0.75128	0.737779	0.0584065	0.000530423	0.0015017	0.201135	-0.092092	0.06893	0	2.3979	0.363636	0	0.278281	0.400901	0.477681	0.560535	0.268435	0.716542	0.085317	0.088424	0.090071	1.26501	1.31549	1.15536	1	3.17805	3.3322	0.0426412	0.452147	0	0.176966
000488.SZ	2011	晨鸣纸业	1.95	3	488	SZSE Main Board	-0.635533	-0.499782	0	-0.00664194	0.0333871	24.5438	0.671543	0.014589	0.038927	0.158689	0.0331724	0.439795	0.865314	0.584854	-0.00958701	0.0632563	0.122428	0.498367	0.031643	0.300871	0	2.70805	0.333333	1	0.188948	0.352127	0.374606	0.408279	0.752049	0.982588	0.056336	0.056589	0.056849	8.75808	0.643883	0.903126	1	2.48491	2.94444	-0.187833	0.0624954	0.00588335	0.0571627
000488.SZ	2012	晨鸣纸业	2.3	3	488	SZSE Main Board	-2.77242	-1.04749	0	-0.00107906	0.0345574	24.5887	0.699418	0.001	0.003183	0.155245	0.00236246	0.423361	0.952946	0.732196	0.0410026	0.0754934	0.092457	0.413854	0.113492	0.045903	0	2.70805	0.333333	1	0.189011	0.352191	0.382173	0.407087	0.751767	1.02196	0.05636	0.056818	0.056964	10.2804	0.599406	0.885716	1	2.56495	2.99573	-0.200725	0.339919	0.0054352	0.0561818
000488.SZ	2013	晨鸣纸业	2.2222	4	488	SZSE Main Board	-0.380456	-0.379195	0	0.0032535	0.0360538	24.5845	0.691966	0.014496	0.047637	0.183286	0.0338593	0.428125	0.875434	0.682526	0.0236232	0.0652887	0.078402	0.445724	0.031739	-0.004265	0	2.48491	0.333333	1	0.197328	0.345649	0.38018	0.434227	0.529493	0.92664	0.051777	0.052375	0.053026	9.08222	0.634273	0.893466	1	2.63906	3.04452	-0.032754	0.403762	0.00557818	0.058792
000488.SZ	2014	晨鸣纸业	2	4	488	SZSE Main Board	-0.715843	-0.569272	0	0.0069963	0.0321576	24.7632	0.747491	0.008689	0.031277	0.197814	0.0237314	0.366129	0.838926	0.645987	0.0173419	0.0614095	0.0953986	0.435478	-0.063133	0.195702	0	2.48491	0.333333	1	0.181075	0.34909	0.360441	0.380135	0.835631	0.990562	0.055963	0.056028	0.056106	8.27233	0.832699	0.941878	1	2.70805	3.09104	0.086489	0.298372	0.00574236	0.0607561
000488.SZ	2015	晨鸣纸业	1.1538	4	488	SZSE Main Board	-0.357251	-0.140853	0	0.0113209	0.0870715	25.0795	0.778623	0.014511	0.061881	0.26881	0.0484301	0.29963	0.723028	0.615883	-0.124694	0.0506824	0.0668395	0.310021	0.057114	0.372033	0	2.48491	0.333333	1	0.151313	0.339184	0.375023	0.414201	0.996612	1.47846	0.047011	0.047669	0.048	7.85078	1.0008	0.973996	1	2.77259	3.13549	0.502372	0.49615	0.00574236	0.0685721
000488.SZ	2016	晨鸣纸业	1.2941	4	488	SZSE Main Board	-1.22416	-0.870503	0	0.00484931	0.0466775	25.1335	0.725773	0.025244	0.101578	0.300421	0.089627	0.281652	0.765743	0.661637	0.0261656	0.0482961	0.0590952	0.350142	0.117581	0.055459	0	2.30259	0.4	1	0.151313	0.370404	0.406317	0.428392	0.857192	1.68527	0.047709	0.048369	0.048477	7.13443	0.889044	0.955363	1	2.83321	3.17805	-0.254028	0.390516	0.00526646	0.0638748
000488.SZ	2017	晨鸣纸业	1.5556	3	488	SZSE Main Board	-0.260428	-0.145383	0	0.0113366	0.045108	25.3832	0.713381	0.040008	0.14228	0.330589	0.127542	0.313686	0.863212	0.758008	0.000225004	0.0347064	0.0570206	0.267242	0.306002	0.283644	0	2.30259	0.4	0	0.151313	0.405197	0.432046	0.449918	0.849401	1.85531	0.055129	0.055596	0.055661	5.69151	1.06625	0.98981	1	2.89037	3.21888	0.0761942	0.376407	0.00546444	0.0647849
000488.SZ	2018	晨鸣纸业	1.6	3	488	SZSE Main Board	0.165897	0.201702	0	-0.0111307	0.049354	25.3803	0.754349	0.024317	0.09136	0.312719	0.0888198	0.273777	0.781043	0.670785	0.133876	0.0323256	0.0642952	0.265043	-0.020246	-0.0029	0	2.3979	0.363636	0	0.152911	0.40679	0.433938	0.455801	0.840477	1.83785	0.055614	0.056085	0.056181	11.2415	0.629833	0.913039	1	2.94444	3.2581	-0.177647	0.348825	0.00419127	0.0335174
000488.SZ	2019	晨鸣纸业	1.5714	3	488	SZSE Main Board	1.26728	0.401899	1	-0.000294615	0.0362078	25.3078	0.731114	0.01725	0.067161	0.283646	0.0576829	0.299053	0.853007	0.762409	0.124876	0.025777	0.0487391	0.351575	0.052628	-0.069881	0	2.07944	0.375	0	0.153341	0.407178	0.432548	0.453499	0.837802	1.82082	0.055735	0.056186	0.056274	11.5247	0.561298	0.889442	1	2.99573	3.29584	-0.0827047	0.343143	0.00478877	0.0373321
000488.SZ	2020	晨鸣纸业	1.5	3	488	SZSE Main Board	-0.557229	-0.790253	0	0.00587504	0.0422665	25.2404	0.718262	0.020115	0.073119	0.2307	0.0620179	0.324337	0.702936	0.602335	0.122957	0.0216754	0.0560772	0.411155	0.011222	-0.065165	0	2.19722	0.333333	0	0.153248	0.400379	0.432004	0.464245	0.816393	1.81899	0.054027	0.054565	0.054795	8.15316	0.742574	0.911487	1	3.04452	3.3322	0.167174	0.388791	0.0192761	0.0333616
000488.SZ	2021	晨鸣纸业	1.5385	3	488	SZSE Main Board	-0.376516	-0.268105	0	0.00553662	0.0770959	25.1402	0.727832	0.023962	0.086445	0.236147	0.0632858	0.378631	0.650451	0.545916	0.103594	0.0320675	0.063768	0.430382	0.074286	-0.095375	0	2.19722	0.333333	0	0.153248	0.400428	0.416334	0.438309	0.816727	1.71673	0.054039	0.054177	0.054275	6.5402	0.958257	0.953638	1	3.09104	3.3673	0.40799	0.302838	0.0187026	0.0285393
000498.SZ	2014	山东路桥	2	2	498	SZSE Main Board	-1.49046	-0.152945	0	0.00394398	0.0316935	23.0285	0.735114	0.032077	0.125715	0.142008	0.0455824	0.703712	1.34807	0.815249	0.0314047	0.274655	0.356029	0.0417093	-0.044558	0.06433	0	1.94591	0.428571	0	0.606567	0.710598	0.746386	0.769992	0.127354	0.230509	0.374608	0.375314	0.375485	1.92904			1	2.89037	3.09104	-0.0152278	0.0323532	0	0.0437451
000498.SZ	2015	山东路桥	1.5	2	498	SZSE Main Board	-0.287754	-0.437181	0	0.0182298	0.102744	23.0666	0.708156	0.036953	0.132628	0.148148	0.0509114	0.72583	1.2892	0.821535	0.0799381	0.345933	0.328972	0.0399211	0.084248	0.03888	0	2.07944	0.375	0	0.606567	0.693097	0.70016	0.712198	0.127354	0.1543	0.373977	0.374002	0.374031	1.03665	5.05085	1.21273	1	2.94444	3.13549	1.43392	0.0531659	0	0.048249
000498.SZ	2016	山东路桥	1.2857	3	498	SZSE Main Board	0.275624	0.154752	0	-0.00121684	0.0558718	23.4342	0.769289	0.033856	0.132392	0.142994	0.0528943	0.64006	1.30175	0.77323	0.0541276	0.23783	0.354975	0.0365248	0.09826	0.444252	0	2.19722	0.333333	0	0.606567	0.693706	0.704206	0.724481	0.127354	0.16097	0.373988	0.374044	0.374127	1.69353	3.91097	1.11375	1	2.99573	3.17805	-0.80017	0.247681	0	0.0478503
000498.SZ	2017	山东路桥	1.2	3	498	SZSE Main Board	-0.558304	-0.515248	0	-0.00258029	0.0400754	23.5927	0.769372	0.035376	0.153365	0.126889	0.0466597	0.758173	1.33483	0.765216	0.0131866	0.274534	0.351128	0.0364927	0.520037	0.171747	0	2.19722	0.333333	0	0.606567	0.683816	0.698271	0.717876	0.094551	0.151185	0.371608	0.371719	0.371798	2.35572	2.81262	1.07627	1	3.04452	3.21888	-0.383928	0.328969	0	0.035013
000498.SZ	2018	山东路桥	1.3636	3	498	SZSE Main Board	-1.26322	-0.976971	0	-0.00267308	0.0728175	23.8968	0.733793	0.032617	0.129895	0.107308	0.0458479	0.711416	1.18479	0.699004	0.0347447	0.195241	0.301845	0.0271103	0.192467	0.355411	0	1.94591	0.428571	0	0.606567	0.683816	0.69174	0.698562	0.0822558	0.140418	0.371161	0.3712	0.37121	4.21523	1.36178	0.988602	1	3.09104	3.2581	0.178819	0.228541	0	0.0269595
000498.SZ	2019	山东路桥	1.4545	3	498	SZSE Main Board	-0.953376	-0.615873	0	-0.000337275	0.0434889	24.1909	0.742626	0.028826	0.109497	0.0927644	0.0352234	0.818364	1.18097	0.653511	0.00149181	0.174046	0.304185	0.0283334	0.575019	0.34195	0	2.07944	0.375	0	0.606567	0.683816	0.687914	0.695994	0.0822558	0.13411	0.371161	0.371169	0.371182	6.11593	0.97078	0.906138	1	3.13549	3.29584	-0.333085	0.693133	0	0.0224804
000498.SZ	2020	山东路桥	1.6667	3	498	SZSE Main Board	-1.09801	-0.483809	0	0.00172877	0.0488596	24.7321	0.765899	0.03172	0.127173	0.103735	0.0428462	0.740313	1.14547	1.09789	0.0176919	0.112178	0.0303329	0.0420935	0.480508	0.717992	0	2.07944	0.375	0	0.462874	0.651093	0.736517	0.775995	0.27828	0.591182	0.234374	0.238115	0.23864	7.44784	0.791447	0.973707	1	3.17805	3.3322	-0.173258	0.158763	1.21015e-06	0.0230444
000498.SZ	2021	山东路桥	1.5	3	498	SZSE Main Board	0.155492	-0.116962	0	0.00672727	0.0516773	25.1468	0.759996	0.039735	0.167197	0.117678	0.0478256	0.83084	1.11045	1.06546	-0.0282596	0.103468	0.0299603	0.0388236	0.670347	0.513898	0	2.3979	0.363636	0	0.498415	0.666487	0.704089	0.74162	0.218103	0.412656	0.263759	0.264466	0.264898	8.66032	0.663788	0.940463	1	3.21888	3.3673	0.283561	0.520476	1.20953e-06	0.0239867
000501.SZ	2011	武商集团	1.6207	3	501	SZSE Main Board	-0.422284	-0.525956	0	-0.0033124	0.0488724	22.9949	0.769568	0.051932	0.218126	0.202123	0.0349759	1.48479	0.539129	0.411547	0.190094	0.00123543	0.0942349	0.393327	0.208485	0.300045	0	2.3979	0.363636	0	0.201657	0.427851	0.505599	0.607083	0.714286	1.50722	0.068163	0.071266	0.073418	1.25331	3.46257	1.5674	1	2.99573	2.99573	-0.0398903	0.784325	4.8422e-05	0.0178327
000501.SZ	2012	武商集团	1.56	3	501	SZSE Main Board	-0.778238	-0.397213	0	-0.00405839	0.0548586	23.1247	0.760921	0.050216	0.213654	0.203796	0.0349348	1.43743	0.545615	0.440974	0.196137	0.000725222	0.0777696	0.338148	0.170228	0.138582	0	2.30259	0.4	0	0.220246	0.4274	0.520185	0.661406	0.598946	1.36184	0.071571	0.075878	0.080189	1.89232	2.21037	1.28935	1	3.04452	3.04452	0.0126479	0.763203	4.8422e-05	0.0171396
000501.SZ	2013	武商集团	1.56	3	501	SZSE Main Board	-0.152263	-0.0339025	0	0.00282267	0.041214	23.2597	0.752536	0.051215	0.210281	0.203596	0.0359934	1.42289	0.535432	0.431551	0.146043	0.000709131	0.0770271	0.374788	0.130225	0.144569	0	2.3979	0.363636	0	0.240146	0.4473	0.540063	0.649999	0.54933	1.24889	0.080733	0.085038	0.08783	1.95201	2.07017	1.26479	1	3.09104	3.09104	0.081834	0.672282	3.98542e-05	0.0155429
000501.SZ	2014	武商集团	1.3529	3	501	SZSE Main Board	-0.00962714	-0.155474	0	0.00468554	0.0331758	23.4738	0.759467	0.045341	0.186109	0.208242	0.0373669	1.21341	0.374807	0.298287	0.066141	0.000688912	0.0578042	0.465519	0.018928	0.23875	0	2.30259	0.4	0	0.251285	0.458439	0.551202	0.637823	0.524962	1.19353	0.086207	0.090512	0.092023	1.95034	2.13164	1.27216	1	3.13549	3.13549	-0.020935	0.677646	3.98542e-05	0.0171225
000501.SZ	2015	武商集团	1.5	3	501	SZSE Main Board	0.0751868	0.0255182	0	0.00898231	0.0728143	23.5998	0.767476	0.047944	0.202916	0.217616	0.0456965	1.04919	0.328652	0.252811	0.0480719	0.000520851	0.0499897	0.414394	0.021142	0.134335	0	2.3979	0.363636	0	0.240941	0.419279	0.485472	0.566645	0.48216	1.0149	0.075413	0.077819	0.079161	1.56815	2.74247	1.38844	1	3.17805	3.17805	0.1819	0.647683	0.00514221	0.0169878
000501.SZ	2016	武商集团	1.3125	3	501	SZSE Main Board	-0.611473	-0.851121	0	-0.00095726	0.0415391	23.6019	0.659722	0.055878	0.195065	0.222067	0.0561377	0.995369	0.415385	0.323289	0.0835836	0.000448351	0.0508353	0.400641	0.009472	0.002099	0	2.30259	0.4	0	0.215371	0.391962	0.486376	0.579214	0.48216	1.25832	0.06246	0.067057	0.068877	1.53996	1.90834	1.26489	1	3.21888	3.21888	-0.123347	0.638681	0.00459649	0.0151263
000501.SZ	2017	武商集团	1.2941	3	501	SZSE Main Board	0.0392342	-0.21236	0	0.00230551	0.0383876	23.6147	0.601672	0.069328	0.187633	0.22705	0.0684987	1.01211	0.536387	0.291506	0.0143452	0.000518953	0.125214	0.377084	0.024447	0.012892	0	2.3979	0.363636	0	0.215481	0.392161	0.486624	0.58346	0.48216	1.25832	0.062524	0.067126	0.069101	1.46824	1.70986	1.24587	1	3.2581	3.2581	-0.0305318	0.618934	0.00215336	0.0143197
000501.SZ	2018	武商集团	1.75	3	501	SZSE Main Board	-0.0926381	-0.22753	0	-0.00927233	0.0389277	23.8538	0.639567	0.051334	0.136118	0.223236	0.0593004	0.865658	0.557286	0.301355	0.109487	0.000504787	0.13994	0.291296	-0.022985	0.270075	0	2.30259	0.4	0	0.215481	0.392161	0.486624	0.576137	0.48216	1.25832	0.062524	0.067126	0.068867	3.13944	0.883739	0.963085	1	3.29584	3.29584	-0.0611413	0.576839	0.00201812	0.0142408
000501.SZ	2019	武商集团	1.875	3	501	SZSE Main Board	-0.543288	-0.529843	0	0.0074516	0.0345405	23.8843	0.596956	0.052709	0.137959	0.224296	0.0689906	0.764002	0.515833	0.23139	0.0600944	0.000556356	0.156102	0.273988	0.002854	0.030956	0	2.3979	0.363636	0	0.215481	0.374974	0.448103	0.539177	0.48216	1.07955	0.060318	0.063002	0.064679	2.31048	1.07385	1.02972	1	3.3322	3.3322	-0.00396958	0.589994	0.00205216	0.0156067
000501.SZ	2020	武商集团	2	3	501	SZSE Main Board	-0.93911	-0.823686	0	0.00224148	0.100566	23.8501	0.565163	0.023597	0.056363	0.351245	0.0716581	0.329305	0.492756	0.267955	0.0539363	0.000970332	0.0996755	0.275321	-0.569757	-0.033608	0	2.3979	0.363636	0	0.215481	0.374974	0.447041	0.535894	0.48216	1.07462	0.060318	0.062931	0.064526	2.54523	0.903537	0.95812	1	3.3673	3.3673	0.445078	0.505084	0.00160565	0.0295487
000501.SZ	2021	武商集团	1.75	3	501	SZSE Main Board	0.368053	0.301417	0	-0.000833904	0.042516	24.0622	0.621204	0.029512	0.073076	0.458997	0.105581	0.279523	0.438762	0.274434	0.0772074	0.00103422	0.0674786	0.217717	-0.067141	0.236216	0	2.3979	0.363636	0	0.215481	0.374974	0.431004	0.476438	0.48216	1.00019	0.060318	0.062123	0.062595	3.48775	0.756919	0.908032	1	3.4012	3.4012	-0.271155	0.461768	0.00160565	0.0379008
000503.SZ	2012	国新健康	1	2	503	SZSE Main Board	-0.229771	-0.166659	0	0.00960335	0.0456465	21.1143	0.128211	0.015458	0.017571	0.636181	0.116101	0.133146	5.72189	5.71813	0.0445524	0.00121837	0.000473906	0.0576522	0.184749	0.04142	0	1.94591	0.428571	0	0.267947	0.296355	0.311581	0.340766	0.058844	0.162846	0.072204	0.072322	0.072493	0.17352	6.61089	4.71577	0	3.04452	3.09104	-0.145036	0.159608	0	0.520435
000503.SZ	2013	国新健康	1.5	2	503	SZSE Main Board	0.00536468	0.0722917	0	0.0178636	0.0717466	21.0796	0.109044	0.008486	0.00963	0.576494	0.0598934	0.141687	7.37872	7.37362	0.111752	0.001568	0.000545333	0.0633403	0.067223	-0.034103	0	1.94591	0.428571	0	0.272694	0.297196	0.311711	0.338995	0.0574782	0.14308	0.074686	0.074791	0.074942	0.0760225	14.7646	13.2514	0	3.09104	3.13549	0.207844	0.335383	0	0.491915
000503.SZ	2014	国新健康	2	3	503	SZSE Main Board	-0.419003	-0.173031	0	0.00910396	0.0551862	21.0844	0.0743834	0.013509	0.014872	0.48214	0.0991305	0.136272	11.0577	11.0525	-0.0172886	0.00144963	0.000374144	0.0739025	-0.052622	0.004826	0	1.94591	0.428571	0	0.275577	0.297221	0.316141	0.352505	0.0403726	0.147197	0.076177	0.076356	0.076623	0.0510402	21.1679	19.6491	0	3.13549	3.17805	-0.237396	0.380319	0	0.616005
000503.SZ	2015	国新健康	1.5	3	503	SZSE Main Board	-0.723046	-0.289755	0	0.0111391	0.137333	21.1165	0.0687405	0.006613	0.007122	0.432014	0.0497549	0.132906	11.7849	11.7801	0.00905026	0.00262975	0.000327898	0.0476669	-0.006377	0.032671	0	1.94591	0.428571	0	0.276245	0.299813	0.317742	0.348444	0.0469731	0.150218	0.076592	0.076754	0.076945	0.0492295	21.8134	20.3634	0	3.17805	3.21888	0.321363	0.359017	0	0.724716
000503.SZ	2016	国新健康	1	3	503	SZSE Main Board	0.0992691	-0.0256938	0	0.00772815	0.0771782	21.1236	0.0530016	0.008811	0.009382	0.32092	0.0604265	0.145815	14.2376	14.2357	0.0153742	0.00455741	9.98301e-05	0.031514	0.118693	0.007055	0	1.94591	0.428571	0	0.276854	0.301705	0.318723	0.355018	0.0528242	0.151231	0.076967	0.077112	0.077377	0.0394846	26.745	25.3794	0	3.21888	3.2581	-0.268636	0.345411	0.000460545	0.712604
000503.SZ	2018	国新健康	1.5	3	503	SZSE Main Board	-0.561261	-0.345682	0	-0.0154903	0.0919623	20.9704	0.048998	-0.138305	-0.144577	-0.629208	-1.97645	0.069977	12.2534	12.2523	-0.0181053	0.00590699	5.49343e-05	0.0258278	-0.481069	-0.11612	1	2.19722	0.333333	0	0.262235	0.283668	0.302708	0.327046	0.041207	0.154339	0.068997	0.069179	0.06931	0.0897068	11.7223	11.1965	1	3.29584	3.3322	0.0680282	0.313746	0	1.25887
000503.SZ	2019	国新健康	1	3	503	SZSE Main Board	-1.37783	-0.801855	0	0.00469618	0.0843714	20.9896	0.0595511	0.011984	0.012673	-0.257121	0.119259	0.100491	11.6691	11.6686	0.0506003	0.0158469	2.91225e-05	0.00949236	0.360628	0.019416	0	2.19722	0.333333	0	0.262235	0.279948	0.287644	0.303955	0.0382733	0.096894	0.068927	0.068956	0.06901	0.0848249	12.5361	11.8486	1	3.3322	3.3673	0.0542289	0.283987	0	0.88956
000505.SZ	2017	京粮控股	1.3333	2	505	SZSE Main Board	0.0746968	0.0222534	0	-0.00578076	0.0488573	22.5287	0.572467	0.037638	0.080921	0.0929962	0.0263584	1.42792	1.16464	0.744674	-0.226804	0.0123578	0.22918	0.219225	7.16975	3.39012	0	1.94591	0.428571	0	0.420594	0.524619	0.590891	0.606394	0.168183	0.404896	0.183011	0.185207	0.185257	1.16914	2.21	1.27829	1	3.2581	3.4012	-0.383966	0.343117		0.0298504
000506.SZ	2011	中润资源	2.2	3	506	SZSE Main Board	-0.251852	-0.587002	0	-0.00299608	0.0678414	22.5143	0.786778	0.038764	0.197568	0.476517	0.167888	0.230893	1.32577	0.465487	-0.118666	0.0218586	0.55555	0.0199168	0.109026	0.090314	0	2.19722	0.333333	0	0.471704	0.675789	0.683087	0.695655	0.424448	0.448126	0.262604	0.262631	0.262665	0.896392	5.23204	1.32323	0	2.94444	3.17805	-0.144215	0.1312	0	0.0567943
000506.SZ	2012	中润资源	2	3	506	SZSE Main Board	-0.816181	-0.369891	0	-7.22549e-05	0.062192	22.3618	0.692001	0.055317	0.215239	0.330665	0.287891	0.192146	1.54398	0.565892	0.0409845	0.00602806	0.513454	0.0133833	-0.193252	-0.14144	0	2.19722	0.333333	0	0.471704	0.669072	0.678201	0.691247	0.403633	0.437768	0.258803	0.258846	0.258884	0.849221	3.82322	1.86488	0	2.99573	3.21888	-0.279412	0.689228	0	0.0737627
000507.SZ	2011	珠海港	1.5556	3	507	SZSE Main Board	-0.446777	-0.0826134	0	-0.00792802	0.0458249	21.9517	0.476831	0.108656	0.175629	0.179109	0.648959	0.167432	1.48932	1.4846	0.0709853	0.0277854	0.000809291	0.238564	0.223186	0.879655	0	2.30259	0.4	0	0.163967	0.254771	0.286852	0.318807	0.413787	0.74945	0.032015	0.032545	0.032757	1.24383	1.53673	1.24681	1	2.94444	3.13549	-0.140056	0.235923	0.000100978	0.161642
000507.SZ	2012	珠海港	2	3	507	SZSE Main Board	-0.842488	-0.323968	0	0.00357206	0.0533418	21.9869	0.4375	0.043677	0.080409	0.19586	0.232078	0.188199	1.80586	1.7984	0.000269336	0.0303308	0.00082247	0.263375	0.44102	0.035867	0	2.19722	0.444444	0	0.250562	0.280894	0.292805	0.315296	0.0916212	0.168593	0.063363	0.063434	0.063537	1.16281	1.52886	1.28726	1	2.99573	3.17805	-0.223458	0.288915	2.75847e-05	0.152921
000507.SZ	2013	珠海港	2.3333	3	507	SZSE Main Board	-1.43852	-0.855136	0	0.00713138	0.0885652	22.0922	0.354787	0.024397	0.040257	0.12938	0.0705719	0.345703	2.61052	2.59616	0.00326648	0.030719	0.00110265	0.226305	0.973029	0.111023	0	2.07944	0.5	0	0.256196	0.280053	0.290621	0.308266	0.0704776	0.13437	0.065996	0.066052	0.066116	0.923748	1.67781	1.4255	1	3.04452	3.21888	0.217912	0.283951	2.8205e-05	0.0754455
000507.SZ	2014	珠海港	2	3	507	SZSE Main Board	-0.447861	-0.69531	0	0.0121122	0.0725662	22.4023	0.50672	0.003596	0.006535	0.149019	0.00791358	0.454469	0.736966	0.678602	0.0381838	0.0461985	0.0164745	0.329689	0.656754	0.363542	0	2.07944	0.375	0	0.258282	0.280645	0.28802	0.300906	0.0699086	0.115138	0.067054	0.067081	0.067115	0.759405	2.66952	1.80539	1	3.09104	3.2581	0.30763	0.274285	2.8205e-05	0.0554203
000507.SZ	2016	珠海港	2	4	507	SZSE Main Board	-0.616503	-0.116214	0	-0.0022588	0.0438577	22.4674	0.490038	0.021477	0.042068	0.224022	0.0667489	0.32176	0.999855	0.928794	0.0488306	0.0564349	0.0110038	0.442987	-0.109526	0.045039	0	2.19722	0.333333	0	0.258282	0.28495	0.29786	0.317528	0.0699086	0.153236	0.06711	0.067199	0.067276	1.15382	1.69951	1.34886	1	3.17805	3.3322	-0.886052	0.282713	2.8205e-05	0.0732161
000507.SZ	2017	珠海港	1.8	4	507	SZSE Main Board	-1.20869	-0.565343	0	0.0128981	0.0870601	22.5008	0.477613	0.02851	0.055221	0.241594	0.089148	0.319801	1.12135	1.04158	0.061915	0.0600343	0.0125116	0.428343	0.033041	0.033942	0	2.07944	0.375	0	0.258282	0.285457	0.298741	0.316059	0.0699086	0.156647	0.067119	0.067208	0.06727	0.735948	2.60112	1.81798	1	3.21888	3.3673	0.984129	0.276473	2.8205e-05	0.0732009
000507.SZ	2018	珠海港	2.5	4	507	SZSE Main Board	0.395364	0.58518	0	-0.00634855	0.0633169	22.6459	0.522906	0.029893	0.060287	0.191693	0.0738089	0.405	0.87442	0.828338	0.0553634	0.0628795	0.0127756	0.383192	0.405413	0.156119	0	2.07944	0.375	0	0.258282	0.285457	0.297335	0.316788	0.0699086	0.151203	0.067119	0.067189	0.067266	1.31236	1.59714	1.27861	1	3.2581	3.4012	-0.763693	0.268484	2.8205e-05	0.0648513
000507.SZ	2019	珠海港	1.5	4	507	SZSE Main Board	-0.775414	-0.471059	0	-0.000586827	0.036822	22.948	0.38872	0.03071	0.055409	0.158895	0.0743744	0.412915	1.07026	1.01461	0.033013	0.0486282	0.0130351	0.318891	0.270311	0.352733	0	2.07944	0.375	0	0.296367	0.370592	0.403487	0.426796	0.15027	0.361444	0.090698	0.091242	0.091364	1.61933	1.01024	1.0052	1	3.29584	3.43399	-0.119557	0.268616	2.39342e-05	0.0579229
000507.SZ	2020	珠海港	1.5	4	507	SZSE Main Board	0.958847	0.544496	1	-0.000414096	0.042511	23.325	0.56503	0.025289	0.04991	0.172723	0.0813268	0.310958	0.908124	0.873109	0.0228679	0.0426247	0.0098936	0.365717	0.064271	0.45794	0	2.07944	0.375	0	0.296367	0.370592	0.405797	0.429862	0.15027	0.369238	0.090698	0.091328	0.091456	2.55208	0.900836	0.961003	1	3.3322	3.46574	-0.138577	0.332241	2.39342e-05	0.0574688
000507.SZ	2021	珠海港	1.6667	4	507	SZSE Main Board	0.0420854	-0.0467561	0	0.00332904	0.0367047	23.5989	0.583037	0.033681	0.079298	0.172127	0.0823994	0.408754	1.03508	0.965269	0.0391539	0.0803846	0.0194567	0.313888	0.805034	0.315031	0	2.19722	0.444444	0	0.299812	0.355194	0.390729	0.408216	0.117632	0.303247	0.091535	0.092177	0.092239	2.98514	0.80341	0.925981	1	3.3673	3.49651	0.228229	0.317438	2.42124e-05	0.0514786
000510.SZ	2021	新金路	1.5	3	510	SZSE Main Board	0.0446722	-0.0385069	0	0.00608338	0.056744	21.5009	0.374023	0.152033	0.247029	0.265632	0.101917	1.49174	1.1879	0.919161	0.165667	0.00418695	0.0890647	0.453092	0.349411	0.19817	0	2.19722	0.333333	0	0.088238	0.184194	0.234342	0.28653	0.686436	1.65579	0.012707	0.014004	0.014696	0.604504	2.64267	1.95063	0	3.3673	3.49651	0.114455	0.190403	0.0882379	0.0987556
000513.SZ	2011	丽珠集团	2.1818	3	513	SZSE Main Board	-0.821951	-0.442343	0	-0.013413	0.0519733	22.25	0.345714	0.093842	0.137255	0.558023	0.122608	0.765385	1.91184	1.6328	0.15386	0.122128	0.0922075	0.23693	0.159971	0.256941	0	2.19722	0.333333	1	0.262105	0.452566	0.510401	0.608405	0.593578	0.947315	0.094121	0.09586	0.097795	1.22448	2.00904	1.4544	0	2.94444	2.99573	0.0621612	0.675764	0	0.0940999
000513.SZ	2012	丽珠集团	1.7857	3	513	SZSE Main Board	-0.751237	-0.746223	0	0.0123749	0.0568371	22.452	0.435524	0.092847	0.153502	0.601958	0.120507	0.770471	1.25153	1.02154	0.10543	0.13739	0.0970042	0.200095	0.246801	0.223955	0	2.19722	0.333333	1	0.262105	0.469827	0.537225	0.635077	0.653595	1.04966	0.099372	0.101657	0.103576	0.881134	3.23608	1.9933	0	2.99573	3.04452	-0.0137576	0.808	0	0.0890146
000513.SZ	2013	丽珠集团	1.7059	3	513	SZSE Main Board	-0.245577	-0.204967	0	0.00406812	0.0587126	22.6052	0.451033	0.085901	0.154463	0.633095	0.113449	0.757176	1.27946	1.00403	0.0670098	0.160425	0.097723	0.301083	0.171206	0.165476	0	2.3979	0.454545	0	0.262105	0.469827	0.535941	0.624524	0.653595	1.04476	0.099372	0.101579	0.1032	0.664837	3.1742	1.82639	0	3.04452	3.09104	-0.0323594	0.725992	0	0.0946792
000513.SZ	2014	丽珠集团	1.4	3	513	SZSE Main Board	-0.42366	-0.52544	0	0.00600596	0.0453898	22.7115	0.440964	0.079838	0.144042	0.613488	0.0998555	0.799537	1.18609	0.868585	0.0982381	0.146919	0.116052	0.403085	0.200394	0.112184	0	2.3979	0.454545	0	0.378709	0.661304	0.701199	0.766506	0.692089	0.851551	0.212539	0.213335	0.214224	0.803939	3.58133	1.86698	0	3.09104	3.13549	-0.0341595	0.759631		0.0837848
000513.SZ	2015	丽珠集团	1.6	3	513	SZSE Main Board	-0.0425703	0.0156091	0	0.0143335	0.0936142	22.8124	0.404534	0.085768	0.148345	0.611008	0.0996242	0.860917	1.13406	0.822193	0.11486	0.155505	0.121809	0.411483	0.194127	0.106117	0	2.3979	0.454545	0	0.366823	0.640553	0.67446	0.719096	0.692089	0.838652	0.19941	0.199995	0.200465	0.559694	4.73885	2.29563	0	3.13549	3.17805	0.273534	0.712101	0.0026908	0.0915793
000513.SZ	2016	丽珠集团	1.3182	3	513	SZSE Main Board	0.204175	0.353814	0	0.00187166	0.0428184	23.0774	0.325153	0.089206	0.1393	0.640895	0.108461	0.822471	1.80351	1.47149	0.121491	0.139076	0.104395	0.317304	0.155767	0.303524	0	2.3979	0.454545	0	0.341973	0.613655	0.654606	0.712256	0.692089	0.914204	0.174189	0.175036	0.175765	0.631696	3.56491	1.95849	0	3.17805	3.21888	-0.174603	0.725836	0.00265773	0.0946974
000513.SZ	2017	丽珠集团	1.4138	3	513	SZSE Main Board	-0.990488	-0.415599	0	0.00811371	0.0362304	23.4894	0.293382	0.33963	0.489409	0.638601	0.526048	0.645625	2.57306	2.3231	0.0827706	0.0853438	0.0693571	0.208911	0.114901	0.509862	0	2.30259	0.5	0	0.342026	0.603879	0.640391	0.680915	0.692281	0.872346	0.173674	0.174341	0.174705	0.65733	3.27252	2.01009	0	3.21888	3.2581	0.00544614	0.643995	0.00265877	0.10948
000513.SZ	2018	丽珠集团	1.4138	3	513	SZSE Main Board	1.19534	0.889305	1	-0.0116294	0.0558966	23.5819	0.326166	0.070899	0.102832	0.620834	0.133367	0.531612	2.32266	2.11464	0.0726958	0.0792384	0.0640583	0.184522	0.038646	0.096845	0	2.30259	0.5	0	0.34208	0.59742	0.632936	0.676892	0.692329	0.850257	0.173448	0.174079	0.174492	1.46582	1.53909	1.23149	0	3.2581	3.29584	0.0436877	0.580048	0.00230379	0.0616631
000513.SZ	2019	丽珠集团	1.3333	4	513	SZSE Main Board	-0.16755	0.0425936	0	0.0123558	0.0441474	23.6123	0.317149	0.082543	0.121671	0.638589	0.155741	0.530002	2.43182	2.21101	0.0983043	0.0819093	0.0650214	0.175791	0.059142	0.030917	0	2.30259	0.5	0	0.342049	0.612574	0.651698	0.706675	0.692377	0.905277	0.17422	0.174988	0.175672	0.867503	2.56626	1.68135	0	3.29584	3.3322	0.0139226	0.626562	0.00257306	0.0670609
000513.SZ	2020	丽珠集团	1.2857	4	513	SZSE Main Board	0.0243909	0.155796	0	0.00533971	0.0504437	23.7481	0.337565	0.110525	0.164484	0.650802	0.20259	0.545561	2.40467	2.16009	0.104938	0.0846566	0.0722553	0.160415	0.121018	0.145432	0	2.3979	0.454545	0	0.338407	0.60133	0.63746	0.681345	0.692377	0.883708	0.170236	0.170889	0.171301	0.813502	2.8054	1.7662	0	3.3322	3.3673	0.0484856	0.602617	0.00332011	0.063143
000513.SZ	2021	丽珠集团	1.375	4	513	SZSE Main Board	-0.199482	0.00498307	0	0.00208756	0.0600469	23.8311	0.360313	0.090874	0.13968	0.647452	0.161814	0.561597	2.11884	1.87866	0.085032	0.0872477	0.0743445	0.164033	0.14671	0.0865	0	2.3979	0.454545	0	0.333746	0.608859	0.645258	0.67193	0.707264	0.93338	0.168629	0.169292	0.169438	0.890438	2.63514	1.67448	0	3.3673	3.4012	-0.0696164	0.553353	0.00363204	0.0550554
000514.SZ	2011	渝开发	2.6667	2	514	SZSE Main Board	-0.26075	-0.080695	0	-0.0112738	0.0389656	22.3822	0.456428	0.045557	0.08458	0.453249	0.249397	0.18267	2.39166	1.16445	-0.13331	0.056369	0.338382	0.169843	0.151264	0.140795	0	1.94591	0.571429	0	0.638437	0.670428	0.67813	0.690267	0.034956	0.0621721	0.408193	0.408223	0.408254	1.62718	1.1306	1.07099	1	2.94444	2.99573	-0.395921	0.682789	0	0.0481033
000514.SZ	2012	渝开发	3	2	514	SZSE Main Board	-0.0765326	0.0367789	0	0.00455229	0.0495115	22.6352	0.551443	0.00492	0.010039	0.442416	0.0486141	0.101207	2.31035	0.877955	-0.0775968	0.0170801	0.431119	0.181456	-0.324502	0.287953	0	1.94591	0.571429	0	0.638265	0.666318	0.672434	0.683152	0.0349654	0.0535342	0.407913	0.407932	0.407956	1.77131	1.2586	1.116	1	2.99573	3.04452	0.0286114	0.67222	0	0.141877
000514.SZ	2013	渝开发	2.5	2	514	SZSE Main Board	-1.52913	-0.728327	0	0.00141613	0.0696635	22.759	0.589756	0.012667	0.02958	0.256566	0.0989031	0.128073	1.64078	0.482552	0.0286398	0.0122983	0.477271	0.208279	0.518589	0.131767	0	1.94591	0.571429	0	0.635776	0.641771	0.645666	0.651871	0.00561974	0.0155558	0.404229	0.404237	0.404245	2.09605	1.16294	1.06684	1	3.04452	3.09104	0.033935	0.639769	0	0.0651591
000514.SZ	2014	渝开发	3	3	514	SZSE Main Board	-0.833862	-0.907534	0	0.0122594	0.0630026	22.776	0.565628	0.013955	0.033037	0.245682	0.0553583	0.25209	1.98192	0.685068	-0.0261992	0.00925452	0.454256	0.200769	1.10787	0.017111	0	1.94591	0.571429	0	0.630917	0.63804	0.642809	0.65201	0.00566302	0.0188488	0.398081	0.398092	0.39811	1.30384			1	3.09104	3.13549	0.14037	0.634103	0	0.0330244
000514.SZ	2015	渝开发	1	3	514	SZSE Main Board	-0.360471	-0.413403	0	0.0209728	0.135072	22.7191	0.547649	-0.01329	-0.029993	0.232064	-0.0871421	0.152509	1.91553	0.379395	0.00634125	0.00334685	0.549261	0.210643	-0.406762	-0.055313	1	1.60944	0.4	0	0.631865	0.642531	0.65017	0.667257	0.00937814	0.0289698	0.399311	0.39934	0.399399	0.757652	2.91779	1.86752	1	3.13549	3.17805	0.462455	0.682641	0	0.0627307
000514.SZ	2016	渝开发	1	3	514	SZSE Main Board	-1.55379	-1.33869	0	0.00342178	0.077876	22.6076	0.489082	0.011101	0.023127	0.349674	0.113349	0.097936	3.21052	0.821867	0.0330084	0.00104751	0.575331	0.114431	-0.409003	-0.105479	0	1.94591	0.571429	0	0.631865	0.6424	0.652566	0.673763	0.00837421	0.0327617	0.399309	0.39936	0.399452	0.667871	2.93059	1.98638	1	3.17805	3.21888	-0.279513	0.63249	0	0.0855429
000516.SZ	2011	国际医学	1.9	3	516	SZSE Main Board	-1.23384	-0.627855	1	-0.001755	0.042336	21.8691	0.644467	0.043491	0.11638	0.17878	0.0376697	1.15453	0.481928	0.456697	0.148882	0.0064259	0.0147869	0.546945	0.338022	0.161915	0	2.19722	0.333333	0	0.208625	0.301971	0.358304	0.421849	0.245869	0.717455	0.047924	0.049528	0.050497	0.894221	3.14539	1.76255	0	2.94444	3.2581	-0.607386	0.518732	0	0.0656512
000516.SZ	2012	国际医学	1.8	3	516	SZSE Main Board	-0.170445	-0.0110169	0	-0.00148208	0.0383825	22.0135	0.671566	0.032707	0.095914	0.191152	0.0325795	1.00393	0.592375	0.5732	0.133511	0.00678449	0.0123859	0.456139	0.007257	0.155297	0	2.3979	0.363636	0	0.208625	0.291022	0.332745	0.388802	0.245869	0.594943	0.047123	0.048008	0.048791	1.16815	2.60647	1.52097	0	2.99573	3.29584	-0.0541529	0.395077	0.0164395	0.0803756
000516.SZ	2013	国际医学	1.6364	4	516	SZSE Main Board	-1.65903	-1.09037	0	0.00757527	0.0552159	22.0074	0.644833	0.033546	0.098158	0.200853	0.0340819	0.984288	0.606689	0.592027	0.0907799	0.0101441	0.00914559	0.436778	0.047913	-0.006029	0	2.3979	0.363636	0	0.208625	0.288051	0.328033	0.376259	0.245869	0.572357	0.046947	0.047771	0.048286	0.856588	3.28697	1.80202	0	3.04452	3.3322	0.271232	0.425075	0.0164395	0.0784016
000516.SZ	2014	国际医学	1.6	4	516	SZSE Main Board	-0.368056	-0.415478	0	0.0152857	0.0527875	21.9798	0.545332	0.09832	0.243229	0.206541	0.0901956	1.09008	0.767485	0.744884	0.0870625	0.0111545	0.0114961	0.42907	0.089092	-0.027242	0	2.3979	0.363636	0	0.208625	0.289486	0.34116	0.394945	0.245869	0.635279	0.04703	0.048375	0.049028	0.403319	5.45327	2.99924	0	3.09104	3.3673	0.216076	0.412119	0.0164395	0.0715866
000516.SZ	2015	国际医学	1.6	3	516	SZSE Main Board	0.180314	-0.0626047	0	0.0182028	0.119058	22.3935	0.373586	0.054606	0.097852	0.202306	0.0617877	0.883775	1.45645	1.42718	0.0516106	0.00918144	0.00995153	0.282659	0.004383	0.512376	0	2.3979	0.363636	0	0.188779	0.258092	0.300877	0.355725	0.245869	0.593805	0.038316	0.039232	0.039839	0.306329	5.21135	3.34023	0	3.13549	3.4012	0.307041	0.364611	0.0233555	0.0818782
000516.SZ	2016	国际医学	1.75	3	516	SZSE Main Board	-1.00819	-0.878078	0	-0.000170043	0.0646227	22.438	0.370194	0.037041	0.058969	0.202488	0.0512111	0.723305	1.44384	1.41704	0.079072	0.0100006	0.0094086	0.268175	0.007772	0.045538	0	2.3979	0.363636	0	0.188779	0.258917	0.294094	0.336978	0.245869	0.557875	0.038355	0.039022	0.039413	0.356767	4.4505	3.1332	0	3.17805	3.43399	-0.61662	0.320779	0.0241799	0.0825433
000516.SZ	2017	国际医学	2	3	516	SZSE Main Board	2.64091	1.01615	1	-0.0123583	0.0580404	22.4867	0.377534	0.03456	0.055203	0.198882	0.0484744	0.712947	1.02109	0.987981	0.0662419	0.0109277	0.0117359	0.242847	0.032773	0.049919	0	2.3979	0.363636	0	0.188779	0.260256	0.295433	0.340175	0.245869	0.564968	0.03842	0.039087	0.039494	0.605143	2.65476	2.00995	0	3.21888	3.46574	-0.210343	0.30843	0.0255726	0.0845922
000516.SZ	2018	国际医学	2	3	516	SZSE Main Board	-1.05996	-0.937062	0	0.0017935	0.0545737	22.712	0.209426	0.335138	0.472607	0.221038	1.1	0.304671	2.46326	2.43614	-0.105677	0.0102262	0.00355246	0.0859173	-0.497636	0.252662	0	2.19722	0.333333	0	0.188779	0.262793	0.29797	0.340525	0.245869	0.578407	0.038554	0.03922	0.039592	0.748852	1.68913	1.53318	0	3.2581	3.49651	0.0118135	0.315281	0.0281107	0.1353
000516.SZ	2019	国际医学	1.5	4	516	SZSE Main Board	-1.21307	-0.684678	0	0.000776115	0.0419082	23.029	0.501938	-0.04759	-0.076594	0.143104	-0.416314	0.114314	0.868468	0.840248	-0.00342176	0.0114884	0.00524928	0.452186	-0.514083	0.372934	1	2.19722	0.333333	0	0.188779	0.262793	0.307072	0.349655	0.245869	0.626622	0.038554	0.039534	0.039946	1.04932	1.91341	1.44523	0	3.29584	3.52636	0.0318176	0.323043	0.0281104	0.396443
000516.SZ	2020	国际医学	1.75	3	516	SZSE Main Board	-1.32735	-0.936325	0	0.0208583	0.0743334	23.2185	0.584864	0.003145	0.006947	-0.0920972	0.0216784	0.145064	0.744188	0.725899	0.00340879	0.0214549	0.00473803	0.513761	0.621658	0.208683	0	2.19722	0.333333	0	0.188779	0.262793	0.307072	0.355847	0.245869	0.626622	0.038554	0.039534	0.040028	0.489359	4.92246	2.59356	0	3.3322	3.55535	0.13387	0.429865	0.028156	0.282921
000516.SZ	2021	国际医学	1.2222	3	516	SZSE Main Board	0.0499858	-0.105439	0	9.18269e-05	0.0728357	23.3126	0.599747	-0.06643	-0.16308	0.0148617	-0.28932	0.229606	0.666842	0.642789	0.034259	0.0274681	0.00631203	0.571454	0.817768	0.098633	1	2.19722	0.333333	0	0.297449	0.361547	0.394209	0.431594	0.135141	0.325299	0.090663	0.091216	0.091501	0.530615	4.70854	2.23501	0	3.3673	3.58352	0.178406	0.433719	0.0249316	0.214518
000517.SZ	2011	荣安地产	2.3333	3	517	SZSE Main Board	0.34061	0.142646	1	-0.00284041	0.0576069	23.0579	0.776253	0.04624	0.192007	0.432361	0.248709	0.185921	1.47377	0.0751537	-0.0513807	0.00194073	0.942647	0.000938378	0.30199	0.438014	0	2.19722	0.333333	1	0.78017	0.849505	0.857329	0.867594	0.0768935	0.0989002	0.612351	0.612382	0.612405	1.90398	2.34736	1.04396	0	2.94444	3.13549	-0.200001	0.114332	0.000329782	0.0509897
000517.SZ	2012	荣安地产	3	3	517	SZSE Main Board	-1.64304	-0.611305	0	0.00967722	0.0638405	23.0962	0.73887	0.040302	0.165991	0.441796	0.206352	0.195307	1.21911	0.222329	0.268394	0.00143269	0.68611	0.000968567	0.263393	0.039024	0	2.19722	0.333333	1	0.78017	0.849505	0.855935	0.86688	0.0768935	0.0971135	0.612351	0.612372	0.612396	1.32839	2.88283	1.07169	0	2.99573	3.17805	-0.0153564	0.0882311	0.000329782	0.0338718
000517.SZ	2013	荣安地产	1	3	517	SZSE Main Board	0.573757	0.377508	0	-0.00777125	0.0373185	22.8305	0.604261	0.047842	0.149719	0.233196	0.0976754	0.489804	1.53771	0.448716	0.1685	0.00181347	0.645727	0.00108508	1.25765	-0.23336	0	2.19722	0.333333	1	0.78017	0.849505	0.855628	0.863479	0.0768935	0.0967199	0.612351	0.61237	0.612383	1.58486	1.59441	1.04927	0	3.04452	3.21888	-0.572714	0.341516	0.00028267	0.0197472
000517.SZ	2021	荣安地产	1	3	517	SZSE Main Board	0.426789	0.0910842	1	-0.00223133	0.0373662	25.1471	0.822551	0.015338	0.091529	0.183436	0.0637666	0.240527	1.34182	0.278059	-0.00483793	0.00230495	0.728519	0.000259882	0.626571	0.23084	0	2.19722	0.333333	0	0.479264	0.817576	0.830296	0.838889	0.598659	0.73244	0.314654	0.31476	0.314775	10.6495	0.529175	0.934478	0	3.3673	3.49651	-0.0381032	0.69466	0.286977	0.0153929
000519.SZ	2011	中兵红箭	2	3	519	SZSE Main Board	0.0494981	-0.0965044	0	-0.0142095	0.0554801	19.9727	0.256212	-0.023688	-0.031621	0.166981	-0.0324087	0.730923	2.11927	1.29515	-0.039842	0.137036	0.201347	0.284809	0.000716	-0.017339	1	1.94591	0.428571	0	0.215798	0.307407	0.345642	0.388518	0.230298	0.601692	0.050795	0.051625	0.052007	0.348816	3.85438	2.75344	1	2.94444	3.17805	-0.550151	0.264492	0	0.108848
000519.SZ	2012	中兵红箭	2	3	519	SZSE Main Board	-1.20551	-0.979797	0	0.0162341	0.0908911	19.9771	0.252177	0.007389	0.009908	0.157407	0.011575	0.638387	2.10314	1.34585	0.0108831	0.158839	0.183866	0.275429	-0.132289	0.004508	0	1.94591	0.428571	0	0.215798	0.307407	0.345642	0.372431	0.230298	0.601692	0.050795	0.051625	0.051782	0.208642	6.40914	5.02908	1	2.99573	3.21888	0.402428	0.36046	0	0.11557
000519.SZ	2013	中兵红箭	1	3	519	SZSE Main Board	-0.0719869	-0.209757	0	0.00236835	0.0518664	22.3163	0.266653	0.093306	0.136466	0.370357	0.182453	0.511396	2.32434	1.59256	-0.0252813	0.0576652	0.17466	0.302945	5.88731	9.37231	0	2.19722	0.333333	0	0.360396	0.486705	0.558611	0.666849	0.211739	0.549992	0.138208	0.140901	0.14328	0.531044	2.56779	1.29662	1	3.04452	3.2581	-0.28423	0.38911	0	0.0918971
000519.SZ	2014	中兵红箭	1.3333	3	519	SZSE Main Board	-0.57216	-0.173896	0	0.00199762	0.0424377	22.3142	0.187715	0.080544	0.104227	0.362413	0.1944	0.414319	2.92744	1.60443	-0.0404727	0.084745	0.229559	0.331902	-0.021418	-0.002096	0	2.19722	0.333333	0	0.360396	0.480006	0.536728	0.642587	0.211739	0.489273	0.137583	0.139192	0.141477	0.499297	2.46566	1.52768	1	3.09104	3.29584	0.171793	0.427666	0	0.0885726
000519.SZ	2016	中兵红箭	1.5	3	519	SZSE Main Board	-0.76826	-0.748624	0	-0.00041226	0.0662299	23.0516	0.282296	0.017053	0.024176	0.213821	0.0408652	0.417294	2.38084	1.64624	0.0153208	0.0988817	0.196087	0.247496	1.48504	0.990166	0	2.19722	0.333333	0	0.336804	0.442525	0.496012	0.562409	0.216048	0.472702	0.119818	0.121248	0.122263	0.666494	2.83965	1.44153	1	3.17805	3.3673	0.324715	0.187916	0	0.12651
000519.SZ	2017	中兵红箭	1.5	3	519	SZSE Main Board	0.0830235	0.163457	0	-0.00634325	0.0587599	22.9983	0.226262	0.012032	0.016151	0.190972	0.0251823	0.477792	3.20422	2.44492	0.0551965	0.094835	0.150253	0.250214	0.256374	-0.051856	0	2.07944	0.375	0	0.232961	0.431596	0.499737	0.582845	0.642137	1.14515	0.079053	0.081576	0.083002	0.703744	1.8365	1.2688	1	3.21888	3.4012	-0.219127	0.281902	0	0.116577
000519.SZ	2018	中兵红箭	1	3	519	SZSE Main Board	0.131414	0.0279779	0	-0.00704633	0.0576955	23.0672	0.245685	0.034506	0.045183	0.231306	0.0701841	0.491643	3.1933	2.39231	0.143806	0.0595492	0.162563	0.213153	0.037321	0.071325	0	2.19722	0.333333	0	0.232961	0.431596	0.499737	0.582845	0.642137	1.14515	0.079053	0.081576	0.083002	1.18065	1.12286	1.04855	1	3.2581	3.43399	-0.282662	0.235238	7.7088e-06	0.0736012
000519.SZ	2019	中兵红箭	2	3	519	SZSE Main Board	-0.739293	-0.658288	0	0.00540335	0.0577847	23.1222	0.256386	0.023815	0.031803	0.212476	0.0479588	0.496566	2.97258	2.32214	0.0828303	0.0427527	0.145508	0.200391	0.074298	0.056484	0	2.19722	0.333333	0	0.229707	0.398824	0.466471	0.557654	0.52105	1.03072	0.069534	0.072047	0.073729	1.03769	1.29594	1.14739	1	3.29584	3.46574	0.155642	0.352569	7.76915e-06	0.0760137
000519.SZ	2021	中兵红箭	1.3333	3	519	SZSE Main Board	-1.19721	-0.715001	0	0.0223041	0.0855543	23.3645	0.357772	0.037052	0.055377	0.20743	0.0645937	0.573618	2.14113	1.87551	0.112138	0.0568453	0.086392	0.198792	0.162563	0.153212	0	2.19722	0.444444	0	0.159707	0.335338	0.409568	0.462931	0.790201	1.5645	0.043876	0.046739	0.047445	0.377785	4.12161	3.00324	1	3.3673	3.52636	0.0186744	0.564545	0	0.0696176
000520.SZ	2011	凤凰航运	2.5	2	520	SZSE Main Board	1.23429	-0.0566651	1	-0.00919375	0.0537165	22.9007	0.973778	-0.106349	-1.29044	-0.0725019	-0.344776	0.308459	0.336229	0.307487	0.00642177	0.024951	0.0156337	0.591275	0.126354	0.134565	1	2.19722	0.333333	0	0.267193	0.28254	0.293517	0.30867	0.0309387	0.0985205	0.071511	0.071572	0.07162	3.99915	9.53599	1.22198	1	2.94444	2.99573	-0.263852	0.281236	0	0.0530102
000520.SZ	2012	凤凰航运	3	2	520	SZSE Main Board	-0.558218	-0.231388	0	0.00237073	0.0814545	22.3807	1.10886	-0.269433		-0.244144	-0.899099	0.299669	0.354685	0.323166	0.0071235	0.0567341	0.0201107	0.734131	-0.176619	-0.405458	1	2.19722	0.333333	0	0.267193	0.281462	0.286443	0.296759	0.0309387	0.0720453	0.071496	0.071509	0.07153	2.4761		1.50848	1	2.99573	3.04452	0.182461	0.271679	0	0.0653372
000521.SZ	2011	长虹美菱	2.2222	3	521	SZSE Main Board	0.0681436	0.170534	0	-0.0138623	0.0444404	22.7518	0.624569	0.012098	0.031796	0.21288	0.00988859	1.22348	1.29744	0.869137	-0.0546104	0.0751349	0.244734	0.123105	0.094435	0.068351	0	2.19722	0.444444	0	0.213816	0.314142	0.384465	0.484829	0.29286	0.798111	0.05106	0.053546	0.055598	3.42731	0.98782	0.96069	1	2.94444	2.99573	-0.55647	0.524878	0	0.0356793
000521.SZ	2012	长虹美菱	2.6667	4	521	SZSE Main Board	-0.403845	-0.285464	0	0.00171767	0.0443953	22.7884	0.621935	0.020812	0.055238	0.237758	0.0173181	1.20176	1.35116	0.999604	0.0532027	0.0955806	0.190626	0.157731	0.033638	0.0373	0	2.19722	0.444444	0	0.215818	0.316144	0.370641	0.435623	0.290141	0.717378	0.05192	0.05347	0.054448	3.46291	0.970854	0.969775	1	2.99573	3.04452	0.0939775	0.408999	0	0.0373826
000521.SZ	2013	长虹美菱	1.8824	3	521	SZSE Main Board	-1.17832	-0.794901	0	0.0062571	0.0429816	22.8659	0.623602	0.033658	0.089232	0.241407	0.0262015	1.28458	1.36117	1.02898	0.0632459	0.100358	0.187026	0.133622	0.132381	0.080652	0	2.19722	0.444444	0	0.215818	0.30302	0.362236	0.432225	0.229331	0.678433	0.050449	0.052224	0.053396	2.87686	1.1738	1.03607	1	3.04452	3.09104	0.0189698	0.461127	0.00253973	0.0381055
000521.SZ	2014	长虹美菱	1.7368	4	521	SZSE Main Board	-0.854665	-0.716353	0	0.00731796	0.0622468	22.9215	0.61834	0.031989	0.084382	0.235082	0.0260485	1.22808	1.37828	1.02739	0.0183664	0.128781	0.195999	0.135838	0.021432	0.057127	0	2.19722	0.333333	0	0.215818	0.311386	0.362479	0.419104	0.290141	0.679559	0.051584	0.052959	0.053759	2.30055	1.44601	1.12478	1	3.09104	3.13549	0.202023	0.444872	0.00492008	0.043499
000521.SZ	2015	长虹美菱	1.8889	4	521	SZSE Main Board	-1.26403	-0.623365	0	0.00509373	0.0737363	22.9278	0.622796	0.002348	0.006188	0.201274	0.0020373	1.1525	1.40039	1.08493	0.0233248	0.147344	0.170294	0.134657	-0.032419	0.00635	0	2.19722	0.333333	0	0.215818	0.311386	0.335169	0.356856	0.290141	0.553017	0.051584	0.051929	0.05203	2.06347	1.63029	1.18613	1	3.13549	3.17805	0.205719	0.391399	0.00643858	0.0402934
000521.SZ	2016	长虹美菱	1.5455	4	521	SZSE Main Board	-0.991122	-1.08843	0	3.192e-05	0.0421053	23.2496	0.586964	0.02025	0.050743	0.199439	0.017576	1.15215	1.50544	1.21486	0.0787836	0.0894627	0.157867	0.0962692	0.202661	0.379579	0	2.19722	0.333333	0	0.224685	0.294559	0.339769	0.396403	0.203757	0.512202	0.05316	0.054182	0.054832	2.04988	1.39925	1.08185	1	3.17805	3.21888	-0.344973	0.457277	0.00470746	0.0376912
000521.SZ	2017	长虹美菱	1.6364	3	521	SZSE Main Board	0.657421	0.215412	1	-0.00542457	0.0303976	23.4934	0.676899	0.002536	0.006993	0.178287	0.00214881	1.18005	1.30589	1.01692	-0.034552	0.111544	0.182821	0.0901811	0.34093	0.276148	0	2.19722	0.333333	0	0.224685	0.300044	0.345254	0.40044	0.203757	0.536613	0.053454	0.054476	0.055095	3.56645	1.02694	0.989368	1	3.21888	3.2581	-0.153725	0.402111	0.00481584	0.0295838
000521.SZ	2018	长虹美菱	2	4	521	SZSE Main Board	0.81189	0.493557	1	-0.00894665	0.0495222	23.4681	0.66999	0.002213	0.006777	0.186606	0.00199402	1.10967	1.22158	1.00334	-0.0141732	0.107378	0.139729	0.111424	0.041241	-0.025042	0	2.19722	0.333333	0	0.235786	0.313062	0.338682	0.368932	0.194167	0.436396	0.058683	0.059012	0.059225	5.95398	0.60208	0.870803	1	3.2581	3.29584	-0.0313248	0.327902	0.00487371	0.0181769
000521.SZ	2019	长虹美菱	2	4	521	SZSE Main Board	-0.212806	-0.327679	0	0.00393633	0.0399719	23.3767	0.640058	0.002924	0.008492	0.187127	0.00262862	1.1123	1.25092	1.07533	0.090479	0.0977284	0.102865	0.153537	-0.053568	-0.087366	0	2.19722	0.333333	0	0.23785	0.309553	0.333964	0.367635	0.192482	0.404095	0.059341	0.059646	0.059883	4.68923	0.700898	0.876621	1	3.29584	3.3322	0.14357	0.362494	0.00343086	0.0199772
000521.SZ	2020	长虹美菱	2	3	521	SZSE Main Board	-1.69027	-1.01517	0	0.0144824	0.0847236	23.5023	0.69186	-0.005222	-0.015708	0.16488	-0.00514179	1.01553	1.10703	0.946576	0.0871568	0.0701888	0.106522	0.148532	-0.070391	0.133861	1	2.19722	0.333333	0	0.23785	0.309553	0.336355	0.366555	0.192482	0.414148	0.059341	0.059701	0.059908	3.00942	1.27572	1.04264	1	3.3322	3.3673	0.280535	0.361372	0.00343086	0.0182119
000523.SZ	2012	广州浪奇	2.5	3	523	SZSE Main Board	-0.775747	-0.426294	0	0.00251239	0.0576944	21.3333	0.449016	0.012042	0.020149	0.0597933	0.00627551	1.91894	1.5964	1.29849	-0.0152208	0.207584	0.130981	0.0714346	0.575136	0.212438	0	1.94591	0.428571	0	0.352208	0.387971	0.413165	0.443013	0.0576508	0.173071	0.124702	0.125021	0.125236	0.758635	2.39237	1.76685	1	2.99573	3.55535	-0.0109856	0.356248	0.000564287	0.0224517
000523.SZ	2013	广州浪奇	2	3	523	SZSE Main Board	-0.330703	-0.307527	0	0.0118467	0.0579753	21.6379	0.58191	0.015129	0.031885	0.0629412	0.00802631	1.88496	1.13445	0.91774	0.0498206	0.258372	0.123347	0.197827	0.268269	0.356039	0	1.94591	0.428571	0	0.352208	0.382538	0.399146	0.418926	0.0438337	0.133268	0.12451	0.124651	0.124734	0.608094	3.93333	2.22587	1	3.04452	3.58352	0.381099	0.353579	0.000564287	0.0230963
000523.SZ	2015	广州浪奇	1.3333	3	523	SZSE Main Board	0.122849	-0.454376	0	0.0149983	0.119255	21.9845	0.68796	0.009075	0.02725	0.0372441	0.00391922	2.31555	1.11607	0.892287	-0.0116355	0.370536	0.151185	0.126531	0.399643	0.172183	0	1.94591	0.428571	0	0.352263	0.391017	0.424469	0.471484	0.0590824	0.204978	0.124845	0.125406	0.125872	0.52491	6.10526	2.5914	1	3.13549	3.63759	0.515939	0.47776	0.000865649	0.0116384
000523.SZ	2016	广州浪奇	1	3	523	SZSE Main Board	-0.193889	-0.259135	0	-0.00400782	0.0562305	22.1512	0.571952	0.010128	0.027016	0.030748	0.00395896	2.55813	1.41558	1.20083	-0.166748	0.421163	0.120592	0.111213	0.300994	0.181398	0	1.94591	0.428571	0	0.300395	0.480864	0.506922	0.539056	0.473485	0.687518	0.11193	0.112275	0.112484	0.701989	3.32795	1.8494	1	3.17805	3.66356	-0.472628	0.447216	0.0011221	0.00830873
000524.SZ	2011	岭南控股	2.5	2	524	SZSE Main Board	1.02384	0.436186	1	-0.0118497	0.0574975	20.3897	0.173977	0.028175	0.034252	0.541267	0.0659529	0.427204	1.73384	1.64794	0.113748	0.00934809	0.0102415	0.588201	0.158814	-0.02808	0	2.19722	0.333333	0	0.371937	0.521052	0.529969	0.547021	0.385951	0.424889	0.158975	0.159015	0.159074	0.436211	2.77531	2.46643	1	2.94444	2.99573	-0.565504	0.518714	1.07908e-05	0.181176
000524.SZ	2012	岭南控股	2.6667	2	524	SZSE Main Board	-1.67414	-0.716059	0	0.00276022	0.0643865	20.4234	0.177834	0.042506	0.051581	0.529422	0.0942012	0.451223	2.30855	2.24416	0.120835	0.00929436	0.00857271	0.537214	0.058999	0.034225	0	2.19722	0.333333	0	0.371937	0.52031	0.528028	0.545437	0.385951	0.419671	0.158968	0.158997	0.159059	0.43131	2.82001	2.49634	1	2.99573	3.04452	-0.0446715	0.527656	1.07908e-05	0.183675
000524.SZ	2013	岭南控股	2.3333	2	524	SZSE Main Board	-0.540208	-0.233255	0	-0.000192519	0.0400181	20.4504	0.160154	0.04583	0.055142	0.542832	0.108695	0.421634	1.65532	1.59467	0.0718383	0.00893182	0.00696974	0.499255	-0.036832	0.027411	0	2.07944	0.375	0	0.371937	0.528413	0.542672	0.559783	0.385951	0.459043	0.159111	0.159234	0.159293	0.468896	2.53936	2.29281	1	3.04452	3.09104	-0.0791435	0.517286	1.07908e-05	0.190337
000524.SZ	2014	岭南控股	2	3	524	SZSE Main Board	0.639492	0.251699	0	0.0151929	0.0492855	20.4761	0.29115	0.045745	0.064063	0.56622	0.120499	0.379627	1.43333	1.37496	0.0634364	0.0182849	0.00620047	0.458928	-0.046958	0.026011	0	2.19722	0.333333	0	0.371937	0.545147	0.564596	0.595858	0.385951	0.517988	0.159824	0.16003	0.160226	0.233187	6.04981	4.57953	1	3.09104	3.13549	0.0991903	0.600489	1.07908e-05	0.200994
000524.SZ	2015	岭南控股	1.875	3	524	SZSE Main Board	-0.900394	-0.673303	0	0.0170836	0.13196	20.553	0.269534	0.048301	0.067078	0.569389	0.128284	0.376519	3.18115	3.12133	0.0647634	0.0175528	0.00593707	0.404239	0.013301	0.079908	0	2.19722	0.333333	0	0.371937	0.541445	0.572414	0.615684	0.385951	0.539008	0.159618	0.160126	0.160528	0.157721	8.67982	6.6098	1	3.13549	3.17805	0.380804	0.651009	1.07908e-05	0.204715
000524.SZ	2017	岭南控股	1.8	4	524	SZSE Main Board	-0.0761876	0.111994	0	-0.00453571	0.052263	22.2135	0.419242	0.047778	0.091706	0.165586	0.0289716	1.64912	1.2886	1.27074	0.114941	0.027895	0.0055794	0.128127	20.1113	4.20327	0	2.19722	0.333333	0	0.444059	0.723048	0.776913	0.819865	0.337018	0.749572	0.236312	0.237854	0.238435	0.580358	2.96694	1.45963	1	3.21888	3.2581	-0.147405	0.575797	0	0.0474413
000524.SZ	2018	岭南控股	1.6	4	524	SZSE Main Board	-0.395867	-0.185271	0	-0.00782804	0.0529557	22.2457	0.432239	0.048325	0.084167	0.153842	0.030797	1.56915	1.85188	1.8412	0.0539023	0.0384535	0.00384614	0.119049	0.107297	0.032717	0	2.19722	0.333333	0	0.445986	0.724975	0.778841	0.833117	0.33557	0.746335	0.238028	0.239569	0.240246	0.991092	1.77714	1.17931	1	3.2581	3.29584	-0.188591	0.605881	0	0.0438832
000524.SZ	2019	岭南控股	1.8	4	524	SZSE Main Board	0.559735	0.873848	0	0.00280225	0.0379644	22.2854	0.425437	0.06175	0.1081	0.138108	0.0362192	1.70489	1.66981	1.66142	0.0659128	0.0367664	0.00334849	0.123239	0.126342	0.040491	0	1.94591	0.428571	1	0.445986	0.724975	0.778841	0.813121	0.33557	0.746335	0.238028	0.239569	0.24002	0.949991	1.83207	1.19424	1	3.29584	3.3322	0.10179	0.533258	0.000136229	0.0391651
000524.SZ	2021	岭南控股	2	4	524	SZSE Main Board	0.54608	0.302938	0	-0.000523865	0.0355499	21.8668	0.283611	-0.043453	-0.062393	0.194623	-0.0947519	0.458598	2.08501	2.06679	-0.031532	0.0227588	0.00447074	0.164755	-0.187075	-0.108255	1	2.07944	0.375	0	0.451176	0.730165	0.758998	0.790318	0.331708	0.682266	0.242684	0.243135	0.243343	0.628426	2.22125	1.8748	1	3.3673	3.4012	-0.287056	0.792172	0.000136735	0.176773
000525.SZ	2011	ST红太阳	3	4	525	SZSE Main Board	-0.292742	-0.180503	0	-0.000951471	0.0512517	22.7584	0.620172	0.012944	0.040394	0.0637869	0.0126867	1.0203	0.943388	0.597041	0.0143571	0.0178523	0.190118	0.252183	0.519975	1.07135	0	2.19722	0.555556	0	0.44753	0.635658	0.675087	0.716705	0.351952	0.508473	0.226029	0.226876	0.227237	1.08783	2.42021	1.29396	0	2.94444	3.04452	-0.0960156	0.499166	5.0094e-06	0.0216042
000525.SZ	2012	ST红太阳	1.6667	4	525	SZSE Main Board	-0.140946	-0.208542	0	-0.00216376	0.0461381	22.9333	0.650526	0.035594	0.097966	0.105884	0.0415918	0.855788	0.944784	0.5956	0.031953	0.0288766	0.213679	0.192874	0.239407	0.191046	0	2.19722	0.333333	0	0.44753	0.631035	0.647934	0.681812	0.351952	0.4478	0.225767	0.225912	0.226142	1.52942	1.87093	1.16586	0	2.99573	3.09104	0.0778586	0.490033	0	0.0235613
000525.SZ	2013	ST红太阳	1.6	3	525	SZSE Main Board	-0.764339	-0.553798	0	0.00616652	0.0545587	23.0573	0.654953	0.036307	0.105318	0.139714	0.0513361	0.707239	0.823142	0.443882	0.0993212	0.0461127	0.231256	0.244804	0.009192	0.132018	0	2.19722	0.333333	0	0.44753	0.612803	0.627499	0.656214	0.351952	0.402138	0.225152	0.22526	0.225428	1.35621	2.13695	1.21653	0	3.04452	3.13549	0.175539	0.504341	0	0.0294727
000525.SZ	2014	ST红太阳	1.4118	3	525	SZSE Main Board	-0.00924769	0.00959283	0	0.00179204	0.034472	23.0971	0.630683	0.038506	0.107731	0.16925	0.0595119	0.647023	0.847432	0.462494	0.0726214	0.0667389	0.234616	0.276525	-0.059219	0.040698	0	2.19722	0.333333	0	0.44753	0.61722	0.632787	0.657528	0.351952	0.413954	0.22524	0.225361	0.225498	1.33403	2.02971	1.38009	0	3.09104	3.17805	-0.0590835	0.648114	0	0.0397636
000525.SZ	2015	ST红太阳	2.25	3	525	SZSE Main Board	1.05118	0.564408	1	0.00478046	0.0820791	22.836	0.518339	0.0139	0.033239	0.128586	0.0289965	0.479383	0.776736	0.484416	0.0297113	0.0850865	0.147481	0.386228	-0.331146	-0.229801	0	2.19722	0.333333	0	0.44753	0.623097	0.655448	0.695896	0.351952	0.46459	0.225417	0.225946	0.226281	0.962571	2.15688	1.55693	0	3.13549	3.21888	-0.0297954	0.689592	0	0.0530077
000525.SZ	2016	ST红太阳	2	3	525	SZSE Main Board	-1.12365	-0.952089	0	0.0025066	0.0523445	23.0798	0.540696	0.013492	0.028759	0.183922	0.0358992	0.375818	0.917733	0.694637	0.02522	0.115244	0.113636	0.292324	-0.223645	0.276063	0	2.19722	0.333333	0	0.517473	0.678842	0.706947	0.746719	0.265844	0.366152	0.287269	0.28767	0.28801	1.05535	2.06301	1.42621	0	3.17805	3.2581	-0.155286	0.723969	0	0.0735037
000525.SZ	2017	ST红太阳	1.5	3	525	SZSE Main Board	-0.291105	-0.320994	0	0.00478498	0.0528467	23.2286	0.548565	0.061961	0.136155	0.318789	0.142014	0.436301	0.964936	0.711898	0.0419964	0.107821	0.126315	0.332054	0.406125	0.160371	0	2.19722	0.333333	0	0.517473	0.636684	0.670813	0.706278	0.19324	0.296325	0.278146	0.278732	0.278992	1.0455	2.11876	1.44088	0	3.21888	3.29584	0.0377849	0.688216	0	0.0629691
000525.SZ	2018	ST红太阳	1.3333	3	525	SZSE Main Board	-0.216987	-0.124716	0	-0.00532363	0.0488019	23.3196	0.64405	0.04931	0.138245	0.289189	0.107847	0.457225	0.834446	0.660857	0.028152	0.146264	0.105327	0.291391	0.187787	0.095306	0	2.19722	0.333333	0	0.517473	0.636684	0.670813	0.708594	0.19324	0.296325	0.278146	0.278732	0.279071	1.64629	1.7065	1.21953	0	3.2581	3.3322	-0.0873346	0.659113	0.0140279	0.0632752
000525.SZ	2019	ST红太阳	1	1	525	SZSE Main Board	-1.33354	-0.864662	0	-0.00569873	0.0480131	23.3452	0.670422	-0.024789	-0.072355	0.213996	-0.0729967	0.339584	0.928486	0.801556	0.106411	0.0879108	0.0751743	0.261447	-0.218984	0.025967	1	2.19722	0.333333	0	0.458362	0.566297	0.590053	0.620188	0.20107	0.287308	0.218838	0.219129	0.219336	2.43799	1.24454	1.07971	0	3.29584	3.3673	0.0440302	0.587294	0.0140279	0.104539
000526.SZ	2016	学大教育	1	2	526	SZSE Main Board	0.287987	0.197131	0	-0.00770735	0.0789044	21.9591	0.987003	-0.053426	-1.06829	0.250924	-0.0771988	0.692053	0.409605		0.0250619	0.0106072		0.0429169	51.1378	9.2618	1	2.07944	0.375	0	0.155933	0.355204	0.425424	0.480302	0.829256	1.72825	0.04593	0.048852	0.049585	0.917545	83.8575	2.07687	1	3.17805	3.21888	-0.419171	0.482108		0.191198
000526.SZ	2020	学大教育	1.3846	3	526	SZSE Main Board	-0.501407	-0.196344	0	0.0135434	0.0864415	21.9803	0.962444	0.01203	0.383544	0.258261	0.0176044	0.683376	0.381305	0.381103	0.0475939	0.0107273	0.000194007	0.0549176	-0.187857	-0.022574	0	2.07944	0.5	0	0.155933	0.395345	0.46865	0.558865	0.829256	2.00546	0.053158	0.056284	0.057938	0.69749	38.1754	2.39616	0	3.3322	3.3673	0.0444322	0.60387	0	0.129749
000526.SZ	2021	学大教育	1.4545	3	526	SZSE Main Board	0.950205	0.720273	1	-0.0159117	0.0806221	21.9655	0.880037	-0.154419	-1.96827	0.261907	-0.213016	0.724915	0.422449	0.421582	-0.0251121	0.00860872	0.00066999	0.0511857	0.040967	-0.014702	1	1.94591	0.428571	0	0.127375	0.322939	0.415887	0.477465	0.829256	2.26506	0.03547	0.039829	0.040635	1.54872	5.38244	1.49897	0	3.3673	3.4012	0.33939	0.45331	0	0.137688
000528.SZ	2011	柳工	1.7097	3	528	SZSE Main Board	0.0543529	0.0840665	0	-0.0131214	0.0482652	23.8479	0.589365	0.064143	0.148929	0.190145	0.0741701	0.864808	1.69242	1.15064	-0.0887755	0.0995439	0.220893	0.0957578	0.163486	0.223524	0	2.19722	0.333333	0	0.349758	0.393321	0.419982	0.473639	0.0800865	0.200779	0.123357	0.123713	0.124299	1.73257	1.40557	1.14434	1	2.94444	2.94444	-0.13242	0.567112	2.00988e-05	0.0467521
000528.SZ	2012	柳工	2.1429	3	528	SZSE Main Board	0.449109	0.193334	0	-0.000849294	0.0589503	23.8405	0.586932	0.0123	0.029865	0.166139	0.0220757	0.557168	1.75614	1.19868	0.0255697	0.0956487	0.204838	0.116102	-0.293575	-0.007358	0	2.19722	0.333333	0	0.349758	0.388713	0.417596	0.461655	0.0631046	0.193957	0.123103	0.123523	0.123922	2.00502	1.20742	1.08454	1	2.99573	2.99573	-0.0106688	0.543132	2.00988e-05	0.0668026
000528.SZ	2013	柳工	2.2308	3	528	SZSE Main Board	0.204861	0.338281	0	-0.00727763	0.0391467	23.8225	0.577607	0.014824	0.035492	0.206625	0.0263653	0.56227	2.10755	1.52027	0.0488481	0.12565	0.18425	0.138792	-0.003561	-0.01789	0	2.19722	0.333333	0	0.349758	0.378641	0.39324	0.419633	0.0444656	0.12432	0.12275	0.12286	0.123	3.09925	0.763883	0.901597	1	3.04452	3.04452	-0.0637613	0.445663	1.25395e-06	0.0672222
000528.SZ	2014	柳工	2.2857	3	528	SZSE Main Board	-0.449233	-0.340689	0	0.0146058	0.0425075	23.7583	0.561288	0.008907	0.020989	0.219356	0.0187653	0.474671	2.0034	1.51641	0.0266535	0.166775	0.169596	0.12417	-0.182069	-0.062128	0	2.19722	0.333333	0	0.349758	0.374157	0.385371	0.406564	0.0444654	0.101822	0.122651	0.122714	0.122804	1.46952	1.55111	1.24175	1	3.09104	3.09104	0.217784	0.476487	0.000183437	0.0851118
000528.SZ	2015	柳工	1.5	3	528	SZSE Main Board	0.0443556	-0.0641688	0	-0.00459617	0.0791372	23.738	0.563075	0.001008	0.002303	0.255271	0.00311986	0.323205	1.84091	1.48317	0.00713261	0.154568	0.130994	0.119097	-0.35339	-0.02007	0	2.3979	0.363636	0	0.349758	0.394564	0.422242	0.453613	0.0663618	0.20724	0.123336	0.123766	0.123963	2.18523	1.04736	1.02069	1	3.13549	3.13549	0.405323	0.503636	0.000183179	0.109556
000528.SZ	2016	柳工	2.2	3	528	SZSE Main Board	-0.459003	-0.428185	0	-0.001311	0.0426221	23.7478	0.570183	0.002322	0.005359	0.248687	0.00679042	0.341989	1.45412	1.13943	0.0669539	0.127235	0.139407	0.119838	0.052522	0.009796	0	2.3979	0.363636	0	0.349758	0.392787	0.427597	0.467459	0.0663618	0.222551	0.123262	0.123871	0.124237	2.50247	0.929711	0.969793	1	3.17805	3.17805	-0.553087	0.523303	0.000184157	0.0973578
000528.SZ	2017	柳工	1.5882	4	528	SZSE Main Board	-0.566509	-0.619314	0	0.00402969	0.0395169	23.7986	0.579048	0.015257	0.035877	0.229	0.0286083	0.533316	1.32404	0.965133	0.0439838	0.129519	0.179226	0.114266	0.607934	0.052174	0	2.3979	0.363636	0	0.349758	0.395277	0.411974	0.444084	0.0663618	0.177883	0.123367	0.123507	0.123714	2.25644	1.05279	1.02222	1	3.21888	3.21888	0.056868	0.474335	0.000184157	0.0741018
000528.SZ	2018	柳工	1.3333	4	528	SZSE Main Board	0.108548	0.0295012	0	0.000316961	0.0562085	23.9895	0.614775	0.034247	0.083674	0.228121	0.0465012	0.736484	1.47985	1.05411	0.0241831	0.134775	0.197147	0.104009	0.605513	0.210265	0	2.3979	0.363636	0	0.349758	0.403952	0.423895	0.458604	0.0885834	0.211967	0.123829	0.124031	0.124273	2.95204	0.879354	0.95353	1	3.2581	3.2581	0.199463	0.477118	0.000166383	0.0386259
000528.SZ	2019	柳工	1.6	4	528	SZSE Main Board	-0.0255156	-0.00727112	0	0.003768	0.0390329	24.1198	0.637307	0.0383	0.102619	0.236623	0.0559938	0.684008	1.47221	1.0828	0.0622062	0.132388	0.186187	0.0964551	0.060407	0.139226	0	2.3979	0.363636	0	0.346652	0.408376	0.421625	0.451022	0.111694	0.216277	0.122196	0.122284	0.122457	2.91533	0.945743	0.980499	1	3.29584	3.29584	-0.179353	0.470545	0.00105262	0.0362838
000528.SZ	2020	柳工	1.4	4	528	SZSE Main Board	-0.176185	-0.209512	0	0.00222385	0.0362855	24.2499	0.649732	0.042131	0.11832	0.203997	0.0584931	0.720272	1.20983	0.854555	0.0590355	0.136412	0.20791	0.0902123	0.199468	0.138947	0	2.3979	0.363636	0	0.346652	0.401966	0.414932	0.444329	0.0932027	0.19697	0.121741	0.121825	0.121998	3.13092	0.911858	0.969404	1	3.3322	3.3322	0.0267704	0.462113	0.00105262	0.0306414
000528.SZ	2021	柳工	1.75	4	528	SZSE Main Board	-0.20372	-0.0152045	0	0.00273249	0.0486883	24.4229	0.600767	0.024993	0.064011	0.174731	0.0354608	0.704803	1.51607	1.0386	0.0209355	0.154996	0.223643	0.106397	0.247719	0.188846	0	2.3979	0.363636	1	0.346812	0.402571	0.414696	0.442261	0.143	0.195737	0.122776	0.12285	0.123002	3.55485	0.704615	0.882702	1	3.3673	3.3673	0.0247061	0.452124	0.000846302	0.0306871
000529.SZ	2012	广弘控股	2	3	529	SZSE Main Board	-0.52811	-0.4526	0	0.00226859	0.0424321	20.9102	0.298454	0.053373	0.075743	0.127614	0.0393285	1.3571	1.88683	1.45783	0.0460994	0.0245778	0.127375	0.158063	0.13084	0.0887	0	2.19722	0.333333	0	0.511861	0.548343	0.575486	0.601352	0.0379786	0.124301	0.26267	0.263044	0.263223	0.303667	4.69403	3.5122	1	2.99573	3.04452	-0.232037	0.597793	0	0.0469191
000529.SZ	2016	广弘控股	1.3333	3	529	SZSE Main Board	0.161468	-0.0776528	0	0.001661	0.0641417	21.1858	0.214726	0.07053	0.089447	0.139121	0.0520499	1.35505	2.97355	2.58592	0.117378	0.0126352	0.082388	0.111106	0.072822	0.094419	0	2.19722	0.333333	0	0.515031	0.54525	0.563768	0.598715	0.037745	0.0946293	0.265751	0.265923	0.266176	0.230528	5.52402	4.45162	1	3.17805	3.21888	-0.0941655	0.615646	0	0.0379761
000529.SZ	2017	广弘控股	1.5	3	529	SZSE Main Board	0.41063	0.509843	0	-0.00990616	0.0402949	21.4377	0.291799	0.085863	0.115733	0.133299	0.0676048	1.27007	2.46289	2.18307	0.142214	0.0601668	0.0812945	0.0830091	0.115302	0.286526	0	2.07944	0.375	0	0.515031	0.548671	0.568246	0.588909	0.037745	0.103324	0.265836	0.266028	0.266116	0.516172	2.73558	2.19986	1	3.21888	3.2581	-0.22118	0.564826	0	0.036882
000530.SZ	2011	冰山冷热	2	3	530	SZSE Main Board	-0.23478	-0.225076	0	-0.00580445	0.0620571	21.8396	0.395404	0.031331	0.051006	0.205214	0.0501599	0.62462	1.41576	1.03776	0.0551349	0.115361	0.138979	0.113188	0.245884	0.04851	0	2.19722	0.333333	1	0.219578	0.361035	0.423456	0.466083	0.455415	0.928499	0.059933	0.061883	0.062281	1.64059	1.5015	1.12469	1	2.94444	2.94444	-0.461783	0.457387	0.000353676	0.0990677
000530.SZ	2012	冰山冷热	3	3	530	SZSE Main Board	-2.57053	-1.33869	0	-0.000240569	0.0731432	21.8007	0.349769	0.042079	0.067115	0.245623	0.0828162	0.508101	1.4481	1.03	-0.0227636	0.119932	0.135808	0.137878	-0.18316	-0.038141	0	2.19722	0.333333	1	0.219578	0.327578	0.336713	0.354133	0.455415	0.533455	0.058279	0.05832	0.058382	1.83792	1.24622	1.03995	1	2.99573	2.99573	0.149519	0.303494	0.000353676	0.121089
000530.SZ	2013	冰山冷热	1.5	4	530	SZSE Main Board	0.0507641	-0.06011	0	0.009635	0.0561087	21.8109	0.322938	0.053843	0.081124	0.240089	0.10351	0.520175	1.4615	1.09641	0.00257144	0.124592	0.109703	0.133203	0.00902	0.010282	0	2.19722	0.333333	0	0.219578	0.339006	0.369351	0.413712	0.455415	0.682095	0.058592	0.059061	0.05947	1.24521	1.76653	1.32238	1	3.04452	3.04452	0.0949507	0.469526	2.89702e-05	0.116178
000530.SZ	2014	冰山冷热	1.5	4	530	SZSE Main Board	-0.65846	-0.378327	0	0.0039589	0.0501479	21.8397	0.324261	0.038038	0.056237	0.237891	0.0803241	0.473556	1.42697	1.0911	0.00933085	0.14371	0.103106	0.135659	-0.071623	0.029164	0	2.19722	0.333333	0	0.219578	0.333726	0.348578	0.373891	0.455415	0.587491	0.058415	0.058527	0.058656	1.12899	1.9522	1.3847	1	3.09104	3.09104	-0.0312217	0.333101	4.01126e-05	0.130251
000530.SZ	2015	冰山冷热	1.0909	4	530	SZSE Main Board	-0.291319	-0.338865	1	0.0174082	0.127851	22.13	0.335244	0.036773	0.05493	0.185176	0.0816258	0.450511	1.0945	0.881364	-0.0123866	0.164464	0.0634658	0.110204	0.127517	0.336802	0	2.19722	0.333333	0	0.21339	0.340964	0.365921	0.404524	0.455415	0.714799	0.055903	0.056219	0.056528	0.877347	2.51889	1.6202	0	3.13549	3.13549	0.233294	0.455557	0.0102426	0.116357
000530.SZ	2016	冰山冷热	1.1818	4	530	SZSE Main Board	-0.0752712	-0.0182252	0	-0.00131414	0.0558855	22.3294	0.334328	0.040134	0.060329	0.180333	0.102237	0.392565	1.51664	1.28077	-0.00154636	0.152313	0.0649869	0.102222	0.106985	0.220701	0	2.19722	0.333333	0	0.199556	0.313266	0.34456	0.393126	0.430052	0.726633	0.047965	0.048467	0.048948	1.04464	2.00275	1.38991	0	3.17805	3.17805	-0.324434	0.503788	0.00982035	0.112932
000530.SZ	2017	冰山冷热	1.4167	3	530	SZSE Main Board	-0.0942946	0.0369916	0	-0.00651071	0.0403164	22.4495	0.378105	0.038179	0.05959	0.209674	0.0983577	0.388166	1.26368	1.06721	-0.0368754	0.1844	0.0626874	0.158529	0.168708	0.127643	0	2.19722	0.333333	0	0.199556	0.298623	0.319885	0.353494	0.430052	0.602984	0.047363	0.047591	0.047823	1.73064	1.29399	1.08843	0	3.21888	3.21888	-0.121521	0.360889	0.0081183	0.111239
000530.SZ	2018	冰山冷热	3	3	530	SZSE Main Board	-0.406687	-0.530992	0	-0.00703927	0.0601455	22.4404	0.378905	0.020025	0.03222	0.160105	0.0569759	0.351463	1.42084	1.14239	-0.0214892	0.198903	0.08085	0.171202	-0.054647	-0.009136	0	2.19722	0.333333	0	0.199801	0.293173	0.303558	0.321708	0.430052	0.519302	0.047359	0.047413	0.04748	2.74013	0.81872	0.827665	0	3.2581	3.2581	-0.0704599	0.291789	0.00626356	0.0992032
000531.SZ	2011	穗恒运A	2	3	531	SZSE Main Board	0.413106	0.0321942	1	-0.0094688	0.0506277	22.5941	0.657995	0.016431	0.045424	0.158358	0.0316222	0.519604	0.671369	0.307138	0.113798	0.0513998	0.160553	0.541507	0.105995	0.023999	0	2.3979	0.363636	0	0.261158	0.58874	0.640236	0.665193	0.702593	1.45153	0.122634	0.124132	0.124262	2.8855	1.01332	1.00354	1	2.89037	2.94444	-0.110195	0.584558	3.06824e-06	0.0386129
000531.SZ	2012	穗恒运A	1.8889	4	531	SZSE Main Board	-1.8357	-1.33869	0	0.0149185	0.0666057	22.7897	0.6875	0.040951	0.125687	0.23216	0.0937165	0.436962	0.6818	0.399013	0.21369	0.0405018	0.16168	0.426678	-0.057192	0.215965	0	2.3979	0.363636	0	0.261158	0.58874	0.640236	0.676887	0.702593	1.45153	0.122634	0.124132	0.1244	1.83243	1.74632	1.23027	1	2.94444	2.99573	0.0436473	0.678026	3.06824e-06	0.0471322
000531.SZ	2013	穗恒运A	2	3	531	SZSE Main Board	-0.329892	-0.210737	0	0.000457231	0.0424303	22.8501	0.67673	0.045781	0.143944	0.300252	0.113622	0.402924	0.873943	0.4999	0.166787	0.0362762	0.171541	0.38177	0.043476	0.062266	0	2.3979	0.363636	0	0.261158	0.58874	0.640236	0.677397	0.702593	1.45153	0.122634	0.124132	0.124436	2.02877	1.52476	1.16749	1	2.99573	3.04452	-0.049832	0.667912	3.06824e-06	0.0464609
000531.SZ	2014	穗恒运A	2	3	531	SZSE Main Board	-1.76573	-0.9833	0	0.0175673	0.0652051	22.7373	0.535875	0.099874	0.256266	0.326109	0.180467	0.553422	0.958377	0.700572	0.0660984	0.0255674	0.0819256	0.412337	0.339516	-0.106671	0	2.3979	0.363636	0	0.261158	0.58874	0.66858	0.716634	0.702593	1.56006	0.122634	0.12587	0.126402	0.816239	2.63966	1.761	1	3.04452	3.09104	0.108053	0.644254	3.06824e-06	0.0375305
000531.SZ	2016	穗恒运A	1.5	3	531	SZSE Main Board	-2.57669	-1.33869	0	8.33636e-05	0.0642862	22.941	0.533676	0.066904	0.142709	0.326572	0.22288	0.300178	0.750832	0.568293	0.0919336	0.0380564	0.066107	0.353545	0.183941	0.097235	0	2.3979	0.363636	0	0.261158	0.579374	0.63087	0.668587	0.702593	1.41566	0.120023	0.12152	0.121919	1.16907			1	3.13549	3.17805	-0.189192	0.649645	3.06824e-06	0.0530155
000532.SZ	2011	华金资本	3	3	532	SZSE Main Board	-0.841857	-0.640755	0	-0.00133833	0.0703359	20.7404	0.18351	0.035435	0.044053	0.334575	0.186668	0.189827	3.54378	2.91938	0.00569737	0.0754577	0.0685097	0.221806	-0.163963	-0.177503	0	2.19722	0.333333	0	0.105693	0.23837	0.289917	0.333689	0.811162	1.74301	0.020725	0.022217	0.022669	0.387288	3.16239	2.75258	1	2.89037	2.99573	0.119827	0.337935	3.1911e-06	0.213024
000532.SZ	2015	华金资本	2	3	532	SZSE Main Board	1.0441	0.672845	1	0.0179603	0.100511	20.9252	0.36587	0.046762	0.066188	0.402474	0.256294	0.182456	0.799929	0.609113	0.0151048	0.0533077	0.0615322	0.0563424	0.228968	0.109412	0	2.3979	0.363636	0	0.14793	0.408519	0.508833	0.534252	0.979432	2.43969	0.056262	0.065004	0.065136	0.128254	12.2957	8.13747	1	3.09104	3.17805	0.347771	0.55419		0.280498
000532.SZ	2016	华金资本	1.5	3	532	SZSE Main Board	-0.520298	-0.414126	0	-0.00434904	0.0826779	21.3944	0.582156	0.034043	0.06794	0.435988	0.174598	0.194979	0.605632	0.435869	0.0459579	0.0481399	0.0688083	0.0325713	0.460573	0.598738	0	2.3979	0.363636	0	0.144887	0.393143	0.491815	0.519428	0.914913	2.39447	0.05195	0.060388	0.060543	0.303834	7.87679	3.86322	1	3.13549	3.21888	-0.0287418	0.511022	0	0.19573
000532.SZ	2017	华金资本	2	3	532	SZSE Main Board	0.178231	0.0486307	0	-0.0103687	0.0400471	21.572	0.628915	0.030171	0.076889	0.421172	0.135162	0.223218	0.467114	0.35229	0.054004	0.063595	0.0549782	0.0259785	0.545473	0.194344	0	2.3979	0.363636	0	0.144887	0.393143	0.491815	0.508881	0.914913	2.39447	0.05195	0.060388	0.060458	0.6462	4.17023	2.17224	1	3.17805	3.2581	-0.42179	0.50045	0	0.142961
000533.SZ	2011	顺钠股份	1.5	3	533	SZSE Main Board	0.451076	0.223469	0	-0.0138033	0.0468318	21.5167	0.537735	0.030462	0.070615	0.241718	0.0347986	0.875369	1.16562	0.866739	-0.0256959	0.18906	0.160015	0.0356347	-0.285811	-0.082618	0	2.3979	0.363636	1	0.248467	0.401024	0.418131	0.453899	0.577968	0.682843	0.082439	0.082585	0.082845	0.67378	3.21063	2.00397	0	2.89037	2.99573	-0.347447	0.422662	4.88553e-05	0.0543877
000533.SZ	2012	顺钠股份	2	3	533	SZSE Main Board	0.269841	0.163219	0	-0.00181822	0.0460454	21.6058	0.546238	0.032678	0.071378	0.258117	0.0383076	0.853052	1.53081	1.13376	0.00895742	0.107491	0.15022	0.0282838	-0.024012	0.093236	0	2.3979	0.363636	1	0.248467	0.404994	0.423446	0.457032	0.577968	0.704234	0.082526	0.082696	0.082935	0.863914	2.55095	1.69141	0	2.94444	3.04452	-0.0489645	0.420841	4.88553e-05	0.0579928
000533.SZ	2013	顺钠股份	2	3	533	SZSE Main Board	-0.374092	-0.479709	0	0.00176602	0.0494411	22.0667	0.497427	0.05873	0.12142	0.278088	0.0794117	0.739565	2.019	1.65435	0.0115714	0.249227	0.134862	0.0421992	0.170669	0.58546	0	2.3979	0.363636	1	0.249664	0.406191	0.423233	0.451295	0.575208	0.69521	0.083122	0.083267	0.083445	1.33348	1.49215	1.243	0	2.99573	3.09104	0.043029	0.40276	4.88553e-05	0.0658277
000533.SZ	2015	顺钠股份	2	3	533	SZSE Main Board	-0.128361	-0.392957	0	0.0151014	0.0998459	22.1501	0.49158	0.042598	0.083158	0.317571	0.0416232	1.02342	1.89774	1.58308	0.120728	0.306166	0.130402	0.0376546	0.06003	0.06627	0	2.3979	0.363636	1	0.249664	0.397932	0.414263	0.448782	0.55497	0.659282	0.081624	0.081758	0.081999	0.592291	3.3208	2.16984	0	3.09104	3.17805	0.479548	0.418548	0	0.0657848
000534.SZ	2011	万泽股份	3	3	534	SZSE Main Board	-0.366949	-0.000983695	0	-0.00577171	0.0695792	21.01	0.516649	0.011473	0.022566	0.30865	0.073547	0.155989	1.78405	0.570388	-0.00103463	0.0148306	0.51996	0.0160734	-0.359338	0.089939	0	2.07944	0.375	0	0.187841	0.2299	0.242068	0.262742	0.13995	0.288686	0.036224	0.036299	0.036385	1.28605	1.60871	1.23926	0	2.89037	2.99573	0.194907	0.0628777	1.75296e-05	0.17441
000534.SZ	2016	万泽股份	1.625	3	534	SZSE Main Board	-0.677978	0.217147	0	0.0216638	0.0908831	21.5802	0.403374	0.025342	0.046698	0.356679	0.367433	0.06897	2.278	1.35732	-0.0869811	0.0147841	0.343846	0.0513833	-0.604157	-0.283799	0	1.94591	0.428571	1	0.523828	0.564006	0.590455	0.636911	0.0426993	0.127193	0.275213	0.275564	0.276004	0.292638	5.72753	3.81758	0	3.13549	3.21888	0.148679	0.661405	0.0010709	0.312772
000534.SZ	2017	万泽股份	1.5	3	534	SZSE Main Board	-0.364632	-0.44416	0	-0.00212808	0.0486659	21.6029	0.358626	0.032397	0.052316	0.47663	0.302566	0.107073	2.20827	1.21005	0.027721	0.00881524	0.311164	0.0750894	0.310627	0.023003	0	1.94591	0.428571	1	0.522815	0.582623	0.619533	0.671444	0.0677264	0.184995	0.275184	0.275905	0.276465	0.355121	4.39048	3.17282	0	3.17805	3.2581	-0.385038	0.636659	0.0010709	0.327073
000534.SZ	2021	万泽股份	1.5	3	534	SZSE Main Board	0.153341	0.103384	0	0.00672573	0.0541917	21.4735	0.480749	0.041888	0.084994	0.793563	0.135421	0.309319	1.14448	0.968505	0.0645434	0.060918	0.0481729	0.293849	0.18766	-0.003911	0	2.07944	0.375	0	0.398634	0.496534	0.524483	0.573214	0.14658	0.315701	0.163881	0.164272	0.164758	0.238101	8.08838	4.64942	0	3.3322	3.4012	-0.0642202	0.492328	0.00173487	0.192811
000536.SZ	2011	华映科技	1.8	2	536	SZSE Main Board	0.167163	-0.0316041	0	-0.00913284	0.058359	22.2389	0.269682	0.099518	0.141955	0.357641	0.211259	0.471069	1.52482	1.50675	0.177384	0.135921	0.00453499	0.455693	-0.278284	-0.034393	0	2.19722	0.555556	0	0.707738	0.800895	0.870024	0.901788	0.0710338	0.229302	0.505259	0.507664	0.507958	0.484955	2.82349	1.20866	0	2.94444	3.43399	-0.767804	0.461021	1.31907e-06	0.0784898
000536.SZ	2012	华映科技	2	2	536	SZSE Main Board	-0.277455	-0.30356	0	0.00988834	0.051763	22.4794	0.437781	0.069926	0.10991	0.356864	0.198413	0.352425	1.21663	1.11887	0.0859297	0.138709	0.0354907	0.307613	-0.165013	0.271924	0	2.19722	0.555556	0	0.707738	0.787969	0.837729	0.87389	0.0605939	0.183671	0.504126	0.505515	0.505848	0.424088	4.1941	1.3677	0	2.99573	3.46574	-0.159368	0.499197	1.31907e-06	0.115227
000536.SZ	2013	华映科技	2.6667	2	536	SZSE Main Board	0.122614	0.136061	0	0.00824235	0.0505724	22.9967	0.619171	0.05637	0.136767	0.28025	0.0951302	0.592555	1.25504	1.18832	0.00587498	0.338552	0.0366516	0.18295	2.04208	0.677577	0	2.19722	0.555556	0	0.707738	0.773693	0.811886	0.850748	0.0605939	0.147156	0.503264	0.504014	0.504407	0.513745	5.1112	1.38582	0	3.04452	3.49651	0.0642786	0.465021	0	0.0573182
000536.SZ	2016	华映科技	1.5	3	536	SZSE Main Board	0.30632	-0.0557456	0	0.00253922	0.0599813	23.6647	0.309024	0.027276	0.047256	0.151401	0.0858259	0.317807	2.48708	2.43683	-0.0091688	0.100383	0.0151549	0.0919759	-0.183595	1.11125	0	2.19722	0.555556	0	0.286774	0.561439	0.638345	0.792451	0.478881	1.22595	0.11996	0.122932	0.127908	0.717605	2.01675	1.31579	0	3.17805	3.58352	-0.940878	0.71971	2.66606e-06	0.0813271
000536.SZ	2017	华映科技	2	3	536	SZSE Main Board	-0.0677177	0.14336	0	-0.0115728	0.0375791	23.7687	0.389247	0.009933	0.01531	0.118691	0.0405957	0.244685	1.30237	1.22524	0.0209124	0.102481	0.026234	0.32178	0.102133	0.109528	0	2.30259	0.6	0	0.263659	0.538325	0.614132	0.742188	0.52086	1.32927	0.107237	0.110132	0.113947	1.53821	1.06443	1.0285	0	3.21888	3.61092	-0.191217	0.66232	3.23207e-07	0.0719278
000537.SZ	2011	广宇发展	2	3	537	SZSE Main Board	-0.727427	-0.818526	0	-0.0069841	0.0557241	21.8135	0.543696	0.149293	0.366581	0.579434	0.285906	0.522174	1.9593	0.469869	0.122839	0.00112351	0.715859	0.000631697	-0.029011	0.095578	0	2.19722	0.333333	0	0.200174	0.271269	0.306831	0.35778	0.228399	0.532821	0.042804	0.043443	0.044008	1.0845	2.02076	1.46577	1	2.94444	2.99573	-0.323362	0.361245	1.44329e-05	0.0253201
000537.SZ	2012	广宇发展	2	3	537	SZSE Main Board	-0.416513	-0.464694	0	0.00807222	0.0618512	21.9123	0.538781	0.138433	0.301675	0.545951	0.243306	0.568969	1.76817	0.662912	0.234561	0.000167181	0.594272	0.000532846	0.198518	0.103931	0	2.19722	0.333333	0	0.200174	0.248646	0.268062	0.298182	0.170509	0.339145	0.04144	0.041629	0.041814	0.871443	2.48802	1.6863	1	2.99573	3.04452	0.106723	0.300596	0	0.0218102
000537.SZ	2013	广宇发展	1	3	537	SZSE Main Board	0.793742	0.0313296	1	-0.00413277	0.0694651	22.1467	0.5022	0.148466	0.308248	0.517971	0.371072	0.400099	1.80474	0.906279	0.208599	8.47151e-06	0.450422	0.000379986	-0.164602	0.264146	0	2.19722	0.333333	0	0.208247	0.25498	0.283363	0.332404	0.116524	0.360706	0.04446	0.044863	0.045375	1.42052	1.41415	1.20616	1	3.04452	3.09104	0.0135215	0.267077	1.09222e-05	0.0248011
000537.SZ	2014	广宇发展	2	3	537	SZSE Main Board	-0.647476	-0.268139	0	0.00878817	0.0429718	22.2949	0.480995	0.096368	0.18926	0.490718	0.336668	0.286242	1.57357	0.32627	-0.0973908	1.0781e-06	0.599008	0.000282675	-0.137333	0.159658	0	2.19722	0.333333	0	0.208247	0.231558	0.242862	0.262013	0.0688601	0.166221	0.043653	0.043718	0.043792	1.08552	1.77497	1.40221	1	3.09104	3.13549	0.10956	0.232326	1.09222e-05	0.0325068
000537.SZ	2015	广宇发展	1	3	537	SZSE Main Board	0.130357	0.401262	0	0.0101396	0.090505	22.802	0.657062	0.037944	0.092746	0.520099	0.16833	0.225413	1.80938	0.238729	-0.327058	1.78846e-07	0.814335	0.000347823	0.125046	0.660599	0	2.19722	0.333333	0	0.208247	0.245367	0.263528	0.294139	0.109391	0.265459	0.044091	0.044258	0.04445	1.3327	2.18803	1.40741	1	3.13549	3.17805	0.761936	0.26707	2.76956e-05	0.0627231
000537.SZ	2017	广宇发展	1.2	3	537	SZSE Main Board	-0.911599	-0.917697	0	0.00827106	0.0543946	25.0083	0.866964	0.032481	0.264821	0.278721	0.105819	0.306951	1.35398	0.188938	0.110569	9.24982e-05	0.775282	0.0201827	4.50306	2.95506	0	2.19722	0.333333	0	0.761285	0.788148	0.797827	0.818397	0.0272692	0.0480004	0.580024	0.58007	0.580156	3.05249	2.4625	1.04241	1	3.21888	3.2581	-0.0260292	0.247639	0	0.0151549
000537.SZ	2018	广宇发展	1	3	537	SZSE Main Board	0.0436801	-0.0773863	0	-0.00737826	0.0749781	25.0534	0.859335	0.031506	0.220817	0.328114	0.0924854	0.340657	1.3311	0.149503	0.0785281	0.000153613	0.790971	0.0240024	0.25019	0.046181	0	2.19722	0.333333	0	0.761285	0.794684	0.807578	0.829837	0.0272692	0.060809	0.580146	0.580233	0.580332	5.44465	1.3057	1.00937	1	3.2581	3.29584	0.0756024	0.412043	0	0.0117007
000537.SZ	2019	广宇发展	1	3	537	SZSE Main Board	-0.790495	-0.264727	0	0.0023636	0.051618	24.9705	0.80533	0.043081	0.25867	0.383062	0.136693	0.315169	1.37058	0.166231	-0.0255759	0.000185069	0.771075	0.0231345	-0.150431	-0.079515	0	2.19722	0.333333	0	0.761285	0.793622	0.80438	0.822316	0.0272692	0.0566082	0.58012	0.580179	0.580249	4.83112	1.0633	1.00269	1	3.29584	3.3322	-0.035069	0.346822	0	0.0166882
000537.SZ	2021	广宇发展	1.5	3	537	SZSE Main Board	-1.81661	-1.33301	0	0.0342443	0.136179	25.133	0.830544	-0.017488	-0.093774	0.290277	-0.0845961	0.206721	1.21532		0.00174927	3.35787e-05		0.0145413	-0.177959	0.099004	1	2.19722	0.333333	0	0.761285	0.779057	0.79058	0.811616	0.0128852	0.038481	0.579715	0.579782	0.579872	1.83225	3.22075	1.34983	1	3.3673	3.4012	-0.280126	0.814612	0	0.0329508
000538.SZ	2011	云南白药	1.5806	4	538	SZSE Main Board	0.386944	0.341501	0	-0.0021009	0.0294251	22.9305	0.38892	0.144811	0.242914	0.299719	0.107043	1.35283	2.20752	1.14941	-0.0492566	0.0454708	0.388945	0.11365	0.122762	0.190993	0	2.3979	0.363636	0	0.415236	0.632095	0.670743	0.703512	0.29678	0.61533	0.196373	0.197145	0.197361	0.247062	6.62363	4.11465	1	2.94444	2.94444	-0.0133325	0.847372	4.04873e-05	0.0280937
000538.SZ	2012	云南白药	1.7097	4	538	SZSE Main Board	0.0226369	-0.0167074	0	0.00544029	0.0316286	23.0901	0.341024	0.160215	0.251541	0.300204	0.115623	1.38567	2.55032	1.28856	0.0745453	0.04324	0.408856	0.117366	0.209904	0.173035	0	2.3979	0.363636	0	0.415236	0.632095	0.654205	0.690185	0.29678	0.575502	0.196373	0.196618	0.196891	0.225883	6.71811	4.76797	1	2.99573	2.99573	-0.0027917	0.862892	4.4058e-05	0.0259648
000538.SZ	2013	云南白药	1.44	4	538	SZSE Main Board	-0.116202	0.236368	0	0.00897046	0.0466748	23.279	0.299057	0.196027	0.28754	0.296963	0.14679	1.33542	2.97698	1.67692	0.0265231	0.0416482	0.369334	0.0985774	0.155476	0.207891	0	2.3979	0.363636	0	0.415236	0.632095	0.653087	0.680438	0.29678	0.572809	0.196373	0.196594	0.196744	0.181913	7.84249	5.79604	1	3.04452	3.04452	-0.00880563	0.859466	4.4058e-05	0.0292064
000538.SZ	2014	云南白药	1.4348	4	538	SZSE Main Board	-0.239995	-0.25628	0	-0.000643698	0.0363424	23.517	0.308801	0.170919	0.245753	0.30164	0.132735	1.28767	3.5693	2.30462	0.0971073	0.0339556	0.304951	0.101104	0.189669	0.268647	0	2.3979	0.363636	0	0.415236	0.620092	0.638055	0.669513	0.267874	0.536608	0.193559	0.19372	0.19392	0.248483	5.82237	4.33311	1	3.09104	3.09104	0.0887432	0.710598	4.4058e-05	0.0293204
000538.SZ	2015	云南白药	1.4615	4	538	SZSE Main Board	-0.611939	-0.112496	0	0.00332633	0.0319673	23.6829	0.298748	0.154668	0.222019	0.305342	0.132875	1.16401	3.61489	2.41196	0.112981	0.0548307	0.291588	0.085025	0.10225	0.180499	0	2.30259	0.3	0	0.415236	0.619134	0.682975	0.72527	0.265569	0.644788	0.193347	0.195393	0.195765	0.255082	5.59045	4.21904	1	3.13549	3.13549	0.0387407	0.767887	9.33167e-06	0.0237827
000538.SZ	2017	云南白药	1.4783	4	538	SZSE Main Board	-1.1903	-0.777171	0	0.00643231	0.0338827	24.0448	0.345081	0.119816	0.18434	0.311872	0.128833	0.930006	3.3363	2.18494	0.0417178	0.0445378	0.312725	0.0630041	0.084958	0.126731	0	2.3979	0.363636	0	0.415236	0.609791	0.708826	0.77296	0.243067	0.707044	0.191373	0.196763	0.197823	0.261335	5.84272	4.17157	0	3.21888	3.21888	0.0313109	0.814041	9.33167e-06	0.0159066
000538.SZ	2018	云南白药	1.35	4	538	SZSE Main Board	0.338653	-0.118436	0	-0.00600823	0.0422911	24.137	0.344171	0.113283	0.172847	0.305478	0.123174	0.919702	2.67843	1.69732	0.0865706	0.0610114	0.328993	0.0564657	0.098443	0.096564	0	2.3979	0.363636	0	0.415236	0.609127	0.71838	0.777429	0.24147	0.730052	0.19124	0.198064	0.199017	0.394402	3.86608	2.87964	0	3.2581	3.2581	-0.0189108	0.82076	9.33167e-06	0.0116843
000538.SZ	2019	云南白药	1.375	4	538	SZSE Main Board	0.242951	0.173974	0	0.00477876	0.0326875	24.6284	0.232755	0.080556	0.106857	0.285636	0.140674	0.572641	4.64933	3.42756	0.0423848	0.0410401	0.236555	0.04045	0.110695	0.634694	0	2.30259	0.3	1	0.251416	0.576813	0.710639	0.809845	0.969086	1.82655	0.129259	0.138374	0.142106	0.434689	2.99838	1.72275	0	3.29584	3.29584	0.0576701	0.677595	0.00710417	0.0322761
000538.SZ	2020	云南白药	1.4375	4	538	SZSE Main Board	-0.819349	-0.461199	0	0.00601262	0.0392696	24.7346	0.305607	0.105095	0.144185	0.277524	0.168313	0.6244	3.15036	2.4475	0.0693398	0.0643643	0.19903	0.0560815	0.103763	0.111994	0	2.30259	0.3	1	0.251416	0.576813	0.707419	0.766055	0.969086	1.81374	0.129259	0.137966	0.13878	0.380527	3.7845	1.91147	0	3.3322	3.3322	0.0969201	0.600627	0.00710417	0.026279
000538.SZ	2021	云南白药	1.5714	4	538	SZSE Main Board	-0.312836	-0.149638	0	0.00126883	0.0686406	24.6801	0.265026	0.052019	0.072842	0.271499	0.0768775	0.676647	3.57783	2.91899	0.0998853	0.137389	0.160237	0.056813	0.110899	-0.053001	0	2.19722	0.444444	0	0.250375	0.574425	0.68535	0.746653	0.969086	1.73729	0.128191	0.134343	0.135204	0.390648	3.49266	1.86512	0	3.3673	3.3673	0.0418976	0.556849	0.00890069	0.0296768
000539.SZ	2011	粤电力A	2	3	539	SZSE Main Board	-0.927535	-0.229584	0	-0.00165529	0.0310193	24.3991	0.664351	0.006954	0.019678	0.0960212	0.0177234	0.392346	0.440902	0.348584	0.05139	0.0419787	0.0357287	0.37656	0.156455	0.141168	0	2.89037	0.333333	0	0.4899	0.554394	0.569945	0.591694	0.0742644	0.16339	0.242116	0.242238	0.242335	3.50699	1.11463	0.988918	1	2.94444	2.94444	-0.0303947	0.780756	1.76232e-06	0.0408703
000539.SZ	2012	粤电力A	1.5333	3	539	SZSE Main Board	0.11676	0.0981653	0	0.00319733	0.0397969	24.9085	0.665573	0.041263	0.131933	0.208681	0.0913417	0.451743	0.459032	0.383403	0.119494	0.0465623	0.0279875	0.585145	1.01703	0.664345	0	2.89037	0.333333	0	0.67386	0.715096	0.727061	0.746249	0.0345206	0.0789496	0.454952	0.455026	0.4551	2.99184	1.17869	1.01506	1	2.99573	2.99573	0.0004743	0.805237	1.1268e-06	0.0294655
000539.SZ	2013	粤电力A	1.9231	4	539	SZSE Main Board	0.69487	0.270303	0	-0.00333956	0.0346447	24.9416	0.623187	0.065006	0.182615	0.264231	0.140874	0.461444	0.560373	0.486336	0.142963	0.0480935	0.0236113	0.611378	0.045491	0.033634	0	2.89037	0.333333	0	0.67386	0.715096	0.726877	0.739743	0.0345206	0.0786766	0.454952	0.455026	0.455059	3.8542	0.812044	0.943839	1	3.04452	3.04452	0.0290107	0.759397	1.1268e-06	0.0307589
000539.SZ	2014	粤电力A	2.1667	4	539	SZSE Main Board	-1.68328	-1.10758	0	0.010768	0.030783	24.9586	0.597825	0.063192	0.162196	0.279085	0.149028	0.424027	0.6744	0.576716	0.121485	0.037356	0.0234957	0.566902	-0.05787	0.017169	0	2.89037	0.333333	0	0.673869	0.715105	0.725949	0.742559	0.0345201	0.0772851	0.454964	0.455024	0.455081	2.37523	1.23458	1.03129	1	3.09104	3.09104	0.0352508	0.752331	8.98237e-07	0.031074
000539.SZ	2015	粤电力A	1.6667	4	539	SZSE Main Board	-0.345466	-0.449	0	0.00666865	0.087888	24.9988	0.57978	0.065674	0.159642	0.29817	0.179994	0.364864	0.669896	0.588388	0.145195	0.0345479	0.0185436	0.616382	-0.114394	0.041038	0	2.77259	0.375	0	0.673869	0.723856	0.747999	0.765866	0.0411953	0.110007	0.455364	0.455726	0.455791	2.19796	1.27686	1.04022	1	3.13549	3.13549	0.123077	0.804026	8.98237e-07	0.0358321
000539.SZ	2016	粤电力A	1.5	4	539	SZSE Main Board	-0.0899274	-0.26174	0	-0.00505288	0.0314879	24.9814	0.584921	0.018038	0.043186	0.215487	0.0567019	0.318115	0.669521	0.581968	0.123163	0.0392781	0.0214094	0.591631	-0.118283	-0.017282	0	2.83321	0.352941	0	0.673869	0.723856	0.745898	0.759823	0.0411953	0.106889	0.455364	0.455704	0.455744	2.98417	0.952106	0.963891	1	3.17805	3.17805	-0.170001	0.804534	8.98237e-07	0.0342082
000539.SZ	2017	粤电力A	1.3333	4	539	SZSE Main Board	-1.40021	-0.876438	0	-0.00137386	0.0232645	24.986	0.581694	0.01606	0.038541	0.125789	0.0427012	0.376101	0.600851	0.521506	0.0517697	0.039802	0.0215137	0.577351	0.174712	0.004675	0	2.70805	0.333333	0	0.673869	0.723856	0.749833	0.771501	0.0411953	0.112728	0.455364	0.455752	0.45585	3.30913	0.851984	0.937099	1	3.21888	3.21888	-0.0141078	0.821364	1.43726e-06	0.0245835
000539.SZ	2018	粤电力A	1.25	4	539	SZSE Main Board	-1.17477	-1.14149	0	0.000102961	0.0326319	25.0182	0.57019	0.012611	0.029732	0.115358	0.0332049	0.379785	0.628943	0.55231	0.0818214	0.0457977	0.0202076	0.561268	0.028702	0.032704	0	2.70805	0.333333	0	0.673869	0.724449	0.74843	0.767009	0.0420753	0.110646	0.455398	0.455757	0.455829	3.55759	0.771272	0.912862	1	3.2581	3.2581	-0.0306375	0.82733	1.43726e-06	0.0251145
000539.SZ	2019	粤电力A	1.6	4	539	SZSE Main Board	-0.530194	-0.470787	0	-0.00159192	0.0312347	25.047	0.546989	0.02429	0.055007	0.166193	0.061552	0.394621	0.57449	0.482184	0.109613	0.0423692	0.0240759	0.510861	0.071206	0.029216	0	2.70805	0.333333	0	0.673869	0.724449	0.748446	0.764926	0.0420753	0.11067	0.455398	0.455757	0.455815	4.13484	0.62961	0.872236	1	3.29584	3.29584	0.0314297	0.799581	1.43726e-06	0.0297901
000539.SZ	2020	粤电力A	2	4	539	SZSE Main Board	-0.481995	-0.228872	0	8.98077e-05	0.0315532	25.1773	0.584238	0.032646	0.075365	0.206741	0.0930232	0.350949	0.533793	0.471112	0.0730571	0.0503909	0.0184933	0.548968	-0.035119	0.139108	0	2.70805	0.333333	0	0.673869	0.721024	0.750554	0.767789	0.0369935	0.113798	0.455215	0.455672	0.455734	4.9771	0.569926	0.868008	1	3.3322	3.3322	0.00237666	0.791462	5.39018e-07	0.0295078
000539.SZ	2021	粤电力A	2	4	539	SZSE Main Board	1.26042	0.327716	1	0.0106133	0.0469196	25.4618	0.713438	-0.04185	-0.117125	-0.0599444	-0.101267	0.413258	0.606068	0.52663	-0.000352704	0.0615262	0.0262436	0.498315	0.559078	0.329189	1	2.30259	0.4	0	0.673869	0.714069	0.732496	0.749934	0.0329828	0.0870006	0.454917	0.455088	0.455151	4.17368	0.986056	0.969103	1	3.3673	3.3673	0.106455	0.829497	0	0.0249308
000541.SZ	2011	佛山照明	2	3	541	SZSE Main Board	0.124663	-0.0393414	0	-0.00919745	0.0406606	21.8724	0.100524	0.094611	0.10522	0.283099	0.131483	0.719571	5.681	4.00126	0.0855249	0.0951414	0.156427	0.203793	0.155854	0.008632	0	2.19722	0.333333	1	0.134703	0.253415	0.274296	0.310599	0.779484	1.0363	0.029358	0.029577	0.029852	0.429614	3.36146	2.45849	0	2.94444	2.99573	-0.511128	0.237363	0.00148398	0.066601
000541.SZ	2012	佛山照明	3	2	541	SZSE Main Board	1.16654	0.85575	1	-0.00595014	0.0429427	21.9611	0.130811	0.121211	0.13717	0.259539	0.181765	0.666859	4.71494	3.69357	0.126845	0.096862	0.126017	0.156352	-0.026104	0.092763	0	2.07944	0.375	0	0.134703	0.254583	0.27513	0.305349	0.779484	1.04249	0.029392	0.029603	0.029823	0.690392	2.16464	1.71644	0	2.99573	3.04452	-0.129341	0.198572	0.00147509	0.07589
000541.SZ	2013	佛山照明	3	3	541	SZSE Main Board	-0.779593	-0.490193	0	0.00228415	0.0375401	21.9393	0.132906	0.073962	0.085194	0.251861	0.0998484	0.740739	4.67531	3.48014	0.0606906	0.115662	0.153182	0.140122	0.147494	-0.021603	0	2.19722	0.333333	0	0.134703	0.253091	0.275776	0.30847	0.779484	1.04729	0.02935	0.029612	0.029838	0.649988	2.30476	1.80848	0	3.04452	3.09104	0.0519011	0.238863	0.000450103	0.0791224
000541.SZ	2014	佛山照明	1.375	3	541	SZSE Main Board	-0.163963	-0.134762	0	0.00962285	0.0623262	22.0415	0.171864	0.075006	0.088595	0.267736	0.0869003	0.863131	4.16754	3.03854	0.0817937	0.0864269	0.167472	0.123978	0.214495	0.107572	0	2.19722	0.333333	0	0.134703	0.258181	0.284046	0.310021	0.779484	1.10868	0.029512	0.029865	0.030014	0.485814	3.22867	2.54101	0	3.09104	3.13549	0.326294	0.325671	0.000456949	0.076983
000541.SZ	2016	佛山照明	2	3	541	SZSE Main Board	-0.776427	-0.320982	0	-0.00840594	0.0627515	22.5316	0.179453	0.17669	0.213303	0.251983	0.318809	0.554219	3.82775	2.9753	0.0475362	0.0975806	0.123551	0.0731139	0.170266	0.008576	0	2.19722	0.333333	0	0.134703	0.290941	0.362598	0.437831	0.779484	1.69183	0.031796	0.034633	0.035857	0.627808	2.50082	2.01774	1	3.17805	3.21888	-0.499601	0.509015	0.00905569	0.0627997
000541.SZ	2017	佛山照明	1	4	541	SZSE Main Board	-0.792657	-0.756281	0	-0.000192451	0.0229239	22.4595	0.15437	0.126668	0.152129	0.226336	0.196259	0.645413	4.356	3.34434	0.0380247	0.133248	0.131517	0.0851897	0.12884	-0.069565	0	2.19722	0.333333	0	0.134703	0.290941	0.362598	0.436415	0.779484	1.69183	0.031796	0.034633	0.035853	0.62477	2.43844	2.00035	1	3.21888	3.2581	-0.128809	0.490935	0.00916417	0.0562027
000541.SZ	2018	佛山照明	2	3	541	SZSE Main Board	0.147583	0.206127	0	-0.00798529	0.0339649	22.4439	0.223124	0.067321	0.082956	0.231229	0.0997251	0.675064	2.93556	2.293	0.110589	0.149319	0.137312	0.0916413	0.000465	-0.015442	0	2.19722	0.333333	0	0.134703	0.290941	0.362598	0.434884	0.779484	1.69183	0.031796	0.034633	0.035803	0.993177	1.66968	1.39223	1	3.2581	3.29584	-0.114178	0.501295	0.00930173	0.045732
000541.SZ	2019	佛山照明	2	2	541	SZSE Main Board	0.29601	0.235862	0	-0.000192712	0.0266699	22.5438	0.205303	0.051593	0.06562	0.232823	0.09092	0.567453	3.15614	2.59241	0.0822783	0.115328	0.103209	0.101994	-0.122142	0.105049	0	2.19722	0.333333	0	0.134703	0.290941	0.362598	0.435887	0.779484	1.69183	0.031796	0.034633	0.035851	1.16022	1.39723	1.18848	1	3.29584	3.3322	0.0147269	0.48239	0.0094229	0.0434689
000543.SZ	2011	皖能电力	2.6667	3	543	SZSE Main Board	-0.439737	-0.353145	0	-0.00383306	0.0633354	23.4158	0.667547	-0.006612	-0.017751	0.00419146	-0.0176337	0.374967	0.41633	0.33585	0.0129585	0.0428709	0.0200518	0.538009	0.36099	0.16283	1	2.19722	0.333333	0	0.545385	0.6214	0.630956	0.645597	0.0736741	0.1569	0.300344	0.300391	0.300434	3.7835	0.795018	0.931854	1	2.94444	2.94444	0.0825206	0.653326	7.9818e-06	0.00406979
000543.SZ	2012	皖能电力	1.5882	3	543	SZSE Main Board	-0.985818	-0.916192	0	0.00946031	0.0514608	23.5704	0.670248	0.0235	0.070946	0.101247	0.049213	0.477519	0.391923	0.355381	0.0858637	0.0538772	0.00909415	0.660295	0.484349	0.167134	0	2.19722	0.333333	0	0.545385	0.6214	0.640003	0.673991	0.0736741	0.173488	0.300344	0.300518	0.300753	2.91504	1.04033	1.0133	1	2.99573	2.99573	-0.0660114	0.713347	5.9857e-06	0.00354094
000543.SZ	2013	皖能电力	1.5	3	543	SZSE Main Board	-0.110823	-0.236022	0	-0.000621827	0.034248	23.8066	0.543037	0.090711	0.22784	0.200683	0.15099	0.600777	0.716782	0.652577	0.151534	0.0638928	0.0145084	0.670837	0.643932	0.266394	0	2.19722	0.333333	0	0.426904	0.539903	0.596076	0.72133	0.1397	0.396276	0.188651	0.190233	0.193409	2.90309	0.753804	0.917426	1	3.04452	3.04452	0.00400859	0.649094	0	0.00444501
000543.SZ	2014	皖能电力	1.6667	4	543	SZSE Main Board	-1.19423	-0.79853	0	0.0128044	0.0411815	23.858	0.455475	0.072853	0.145163	0.195221	0.12687	0.574235	0.689272	0.611516	0.15384	0.0522991	0.0134124	0.60535	0.023751	0.052742	0	2.07944	0.375	0	0.426904	0.503169	0.536352	0.574789	0.117036	0.256376	0.185435	0.186086	0.186394	1.69948	1.08061	1.04272	1	3.09104	3.09104	0.105593	0.575494		0.00374594
000543.SZ	2015	皖能电力	1.3333	4	543	SZSE Main Board	1.50432	0.612585	1	0.00551815	0.0744626	23.8491	0.424879	0.08658	0.154675	0.22954	0.175344	0.493773	0.407009	0.373703	0.13983	0.0499681	0.00771654	0.576413	-0.121911	-0.008811	0	2.19722	0.333333	0	0.426904	0.47722	0.503499	0.532727	0.0700442	0.17942	0.183558	0.183907	0.184118	1.50212	1.15754	1.08819	1	3.13549	3.13549	0.268943	0.515369		0.00430476
000543.SZ	2016	皖能电力	1.3333	3	543	SZSE Main Board	-0.231758	-0.304285	0	-0.00018916	0.0473605	24.0223	0.450682	0.048863	0.087083	0.117951	0.114569	0.426493	0.462219	0.426247	0.071645	0.05109	0.00869535	0.458883	-0.058796	0.18905	0	2.19722	0.333333	0	0.426904	0.47722	0.500123	0.527597	0.0700442	0.171512	0.183558	0.183838	0.184006	1.98794	0.91574	0.953714	1	3.17805	3.17805	-0.271196	0.504947		0.00393796
000543.SZ	2017	皖能电力	1	3	543	SZSE Main Board	0.428664	0.202018	0	-0.0076629	0.0243676	24.0022	0.480776	0.002957	0.005533	0.0344199	0.00649542	0.455219	0.403257	0.380861	0.0372704	0.0466781	0.00544934	0.522546	0.14802	-0.01986	0	2.19722	0.333333	0	0.426904	0.479718	0.502012	0.525107	0.0700442	0.175937	0.183666	0.183937	0.184054	2.95375	0.652037	0.819329	1	3.21888	3.21888	-0.158161	0.51131	0	0.00359776
000543.SZ	2018	皖能电力	1	3	543	SZSE Main Board	-0.22726	0.0409081	0	0.00016564	0.0466206	24.0871	0.501899	0.023073	0.0454	0.0600843	0.0476775	0.483933	0.552945	0.502116	0.0473133	0.0516822	0.0142553	0.608318	0.09904	0.088604	0	2.19722	0.333333	0	0.428116	0.48093	0.49983	0.537146	0.0698456	0.167511	0.184702	0.184884	0.185162	3.36986	0.595759	0.798647	1	3.2581	3.2581	0.0150609	0.578584	0	0.00368097
000543.SZ	2019	皖能电力	1.1667	3	543	SZSE Main Board	0.00455798	0.286025	0	0.00027275	0.0377456	24.2167	0.4456	0.034271	0.064898	0.0867757	0.0658053	0.520791	0.468143	0.424552	0.081078	0.0476873	0.0103837	0.502057	0.19944	0.138388	0	2.19722	0.333333	0	0.549309	0.593218	0.624541	0.650255	0.0429941	0.136958	0.30271	0.303212	0.303348	3.12783	0.576678	0.814639	1	3.29584	3.29584	0.0255878	0.583685	0	0.00313619
000543.SZ	2020	皖能电力	1.25	3	543	SZSE Main Board	0.21284	-0.0324104	0	-0.001037	0.0299368	24.2405	0.425592	0.039908	0.070693	0.0876083	0.0793192	0.503129	0.496151	0.463001	0.0875501	0.0507913	0.00822881	0.453942	0.040999	0.024096	0	2.19722	0.333333	0	0.541016	0.579173	0.596202	0.610304	0.0370813	0.102004	0.293428	0.293584	0.293627	3.5557	0.489614	0.768451	1	3.3322	3.3322	0.0497168	0.512607		0.00334159
000543.SZ	2021	皖能电力	1.25	3	543	SZSE Main Board	-0.49418	-0.309025	0	0.00724579	0.0537436	24.4264	0.589031	-0.059101	-0.121829	-0.0459087	-0.104347	0.566386	0.511458	0.431595	-0.0260353	0.0427767	0.0196444	0.360609	0.255508	0.204329	1	2.19722	0.333333	0	0.549309	0.590322	0.606913	0.626676	0.0417206	0.104866	0.302593	0.302733	0.302813	3.21938	0.75582	0.920742	1	3.3673	3.3673	0.214341	0.514068	0	0.00314241
000544.SZ	2011	中原环保	3	4	544	SZSE Main Board	-1.46956	-0.652192	0	-0.00157376	0.0518126	21.0393	0.508813	0.068947	0.129428	0.392967	0.207834	0.33174	2.01028	1.96989	0.0290825	0.155552	0.00958222	0.199702	0.226295	0.375715	0	2.19722	0.333333	1	0.331797	0.580156	0.584623	0.591677	0.736811	0.76199	0.169871	0.169881	0.169891	0.469148	4.33953	2.64034	0	2.94444	2.94444	-1.4681	0.579349		0.0825403
000544.SZ	2012	中原环保	3	3	544	SZSE Main Board	0.669557	0.470465	1	-0.00241618	0.0411302	21.0811	0.456757	0.072261	0.139564	0.316269	0.240942	0.29991	1.43987	1.42153	0.0549316	0.198517	0.00471253	0.24428	0.069389	0.042719	0	2.19722	0.333333	1	0.324375	0.573194	0.579451	0.586503	0.753693	0.786361	0.165004	0.165026	0.165036	0.578181	3.18377	2.18632	1	2.99573	2.99573	0.0632606	0.575124	0	0.122191
000544.SZ	2013	中原环保	3	3	544	SZSE Main Board	-0.690369	-0.319009	0	0.00523717	0.0567908	21.3398	0.544197	0.036493	0.073887	0.294075	0.122146	0.298764	0.732161	0.721026	0.0452788	0.18778	0.00451969	0.244162	0.167136	0.295223	0	2.07944	0.375	1	0.315208	0.565805	0.571817	0.582128	0.775615	0.814094	0.15916	0.159178	0.1592	0.618225	3.54876	2.16173	1	3.04452	3.04452	0.112145	0.562363		0.0804189
000544.SZ	2015	中原环保	1.6667	2	544	SZSE Main Board	1.18034	0.0507723	1	0.0169171	0.120902	21.6065	0.588091	0.043904	0.108989	0.284906	0.199693	0.219856	0.693075	0.678168	0.18147	0.0253608	0.00546975	0.281883	-0.103758	0.05355	0	1.94591	0.428571	1	0.291962	0.564081	0.590628	0.61788	0.837311	1.02296	0.145773	0.146212	0.146363	0.466314	5.20619	2.73257	1	3.13549	3.13549	0.550928	0.624555		0.127439
000544.SZ	2016	中原环保	1.6667	3	544	SZSE Main Board	-0.304485	-0.195391	0	-0.00069248	0.0501076	22.5484	0.152379	0.051703	0.065058	0.40769	0.318506	0.16233	3.83804	3.76129	0.0383573	0.0354222	0.00438066	0.46239	0.807481	1.56461	0	1.94591	0.428571	1	0.56618	0.712569	0.752651	0.775836	0.213844	0.329349	0.33586	0.336698	0.33682	0.549291	2.14781	1.40345	1	3.17805	3.17805	-0.511677	0.575447		0.0894381
000544.SZ	2017	中原环保	2	3	544	SZSE Main Board	0.279052	0.127905	0	-0.00269516	0.0399711	22.6344	0.175362	0.049892	0.059705	0.380668	0.331253	0.150615	2.56435	2.52336	0.0524756	0.081521	0.00409172	0.435359	0.042194	0.08988	0	1.94591	0.428571	1	0.687253	0.736829	0.753961	0.77712	0.0368355	0.0970647	0.473547	0.473716	0.473824	0.717073	1.69112	1.30502	1	3.21888	3.21888	0.0702251	0.572589	0	0.0700065
000544.SZ	2018	中原环保	2	3	544	SZSE Main Board	0.35842	0.0168158	1	-0.00965153	0.0666987	22.9301	0.330266	0.052431	0.071256	0.434087	0.404531	0.12961	1.9197	1.91736	0.0309283	0.0604806	0.000466595	0.331422	0.051944	0.344033	0	2.19722	0.444444	1	0.687253	0.754532	0.782807	0.799215	0.0625947	0.139038	0.474756	0.475351	0.475406	1.83883	0.812	0.932613	1	3.2581	3.2581	-0.189629	0.619021	0	0.0822334
000544.SZ	2019	中原环保	2	4	544	SZSE Main Board	-1.41809	-0.433646	0	0.00618546	0.0518519	23.1105	0.40869	0.047875	0.076356	0.41716	0.27478	0.174229	1.93355	1.90001	0.0707962	0.0343223	0.00505618	0.280842	0.693955	0.197732	0	2.19722	0.444444	1	0.687253	0.761014	0.787865	0.797695	0.0720259	0.146397	0.475356	0.475934	0.475953	1.78375	0.948092	0.969306	1	3.29584	3.29584	0.114684	0.78581	0	0.0574656
000544.SZ	2020	中原环保	1	4	544	SZSE Main Board	-0.653994	-0.471679	0	0.00361608	0.0387816	23.5075	0.576077	0.038231	0.077829	0.378616	0.240717	0.158821	0.940055	0.927545	0.0375746	0.0283052	0.00307192	0.164562	0.235687	0.487348	0	2.19722	0.444444	1	0.687253	0.761014	0.769671	0.777558	0.0720259	0.119924	0.475356	0.475396	0.47541	2.36921	0.995657	0.998159	1	3.3322	3.3322	-0.117942	0.771311	0	0.0565673
000545.SZ	2014	金浦钛业	1.3333	3	545	SZSE Main Board	0.0288314	0.175667	0	0.00840334	0.0503432	21.4721	0.231992	0.025364	0.03507	0.136443	0.0567357	0.447056	3.08673	2.8659	0.037424	0.0165319	0.037734	0.260554	-0.127292	0.801988	0	1.60944	0.4	0	0.372951	0.451653	0.528992	0.632214	0.107341	0.418395	0.14219	0.145181	0.14759	0.407539	3.19496	1.69452	0	3.09104	3.13549	-0.917042	0.28045	0	0.0885955
000545.SZ	2015	金浦钛业	1.3333	3	545	SZSE Main Board	0.747011	0.455648	0	0.0206855	0.0903406	21.6494	0.300855	0.056552	0.077412	0.154499	0.184797	0.306023	1.96517	1.80238	0.0266839	0.012151	0.0404406	0.235227	-0.034113	0.194056	0	1.60944	0.4	0	0.372951	0.447249	0.475191	0.519875	0.103685	0.274138	0.141857	0.142247	0.142735	0.282709	5.05933	2.71427	0	3.13549	3.17805	0.301385	0.215749	0	0.1073
000545.SZ	2016	金浦钛业	2	3	545	SZSE Main Board	-0.671849	-0.137037	0	-0.00698336	0.0586932	21.715	0.294113	0.046278	0.065864	0.179091	0.115483	0.400734	1.84118	1.66329	-0.047997	0.0135643	0.0442206	0.467728	0.473607	0.067775	0	1.38629	0.5	0	0.372951	0.400675	0.425003	0.442697	0.0373246	0.139568	0.139477	0.139775	0.139845	0.470211	3.01281	2.38133	0	3.17805	3.21888	0.000213981	0.405614	0	0.0916151
000545.SZ	2017	金浦钛业	1	3	545	SZSE Main Board	-2.04819	-1.03076	0	-0.00159124	0.0457748	21.7357	0.271909	0.060874	0.084889	0.241815	0.0952482	0.639114	1.96892	1.5865	0.093227	0.0243261	0.0898417	0.444376	0.664326	0.020877	0	1.60944	0.4	0	0.372951	0.400044	0.412266	0.43066	0.0373246	0.105416	0.13946	0.139535	0.139605	0.55009	2.49678	2.0595	0	3.21888	3.2581	-0.628387	0.394134	0	0.110159
000546.SZ	2012	ST金圆	3	2	546	SZSE Main Board	0.428191	0.689182	0	0.00265208	0.0639605	19.8627	0.573679	0.012769	0.030361	0.308079	0.0455319	0.280444	1.50799	0.414255	0.14961	0.0097745	0.56533	0.0371132	-0.323762	-0.002953	0	1.94591	0.428571	0	0.136492	0.266682	0.275949	0.294669	0.867905	1.02172	0.032802	0.032846	0.032916	0.349441	6.71257	3.10108	0	2.99573	2.99573	0.198631	0.137333	0	0.0867488
000546.SZ	2015	ST金圆	1	3	546	SZSE Main Board	0.00426927	-0.334403	0	0.0188509	0.127774	22.199	0.543304	0.068586	0.156456	0.333522	0.155611	0.440756	0.754133	0.648297	0.0638702	0.117252	0.045935	0.556152	0.358047	0.069582	0	1.94591	0.428571	0	0.410504	0.612574	0.647256	0.693931	0.341274	0.576735	0.19198	0.192582	0.193091	0.548748	3.99025	1.62446	0	3.13549	3.13549	1.08469	0.241394	0.0690101	0.0652272
000546.SZ	2016	ST金圆	1.1429	3	546	SZSE Main Board	0.158319	0.289707	0	-0.00139859	0.0638366	22.3564	0.544929	0.069002	0.151526	0.369582	0.151479	0.455526	0.945435	0.820699	-0.00470339	0.192888	0.0478727	0.552085	0.160219	0.170496	0	1.79176	0.5	0	0.409629	0.586806	0.632034	0.697053	0.281547	0.542943	0.184922	0.185997	0.186913	0.759857	2.89194	1.39581	0	3.17805	3.17805	-0.97135	0.386575	0.06754	0.0522401
000546.SZ	2017	ST金圆	1.2	3	546	SZSE Main Board	0.178856	0.17275	0	0.0117355	0.0612199	22.8015	0.516107	0.061316	0.129731	0.185648	0.0792258	0.773938	1.02631	0.605784	0.0367811	0.125502	0.16671	0.419421	1.34435	0.560664	0	1.94591	0.428571	0	0.374603	0.485655	0.540834	0.62413	0.193315	0.443752	0.147064	0.148644	0.150032	0.626395	3.29915	1.87851	0	3.21888	3.21888	0.254919	0.621588	0.0423031	0.0318743
000546.SZ	2018	ST金圆	1.4	3	546	SZSE Main Board	0.271936	0.337841	0	-0.0122548	0.0584117	22.8533	0.493778	0.054277	0.109573	0.149445	0.0558349	0.972091	1.00838	0.585793	0.0642618	0.116368	0.171757	0.433994	0.571742	0.053164	0	1.94591	0.428571	0	0.374603	0.483866	0.546847	0.632128	0.188541	0.459804	0.146808	0.148796	0.150254	1.35977	1.45276	1.21421	0	3.2581	3.2581	-0.697671	0.602048	0.00350673	0.0302882
000546.SZ	2019	ST金圆	1.25	3	546	SZSE Main Board	0.0569423	-0.182114	0	0.00361365	0.0335804	22.9371	0.464441	0.065914	0.126392	0.146187	0.0708503	0.930331	1.03719	0.597306	0.0701317	0.112682	0.171617	0.438624	0.024728	0.0874	0	1.79176	0.5	1	0.324508	0.429313	0.504324	0.613333	0.172046	0.554119	0.110821	0.113764	0.116263	1.2678	1.47279	1.23351	0	3.29584	3.29584	0.00691203	0.491417	0.000294692	0.0301521
000546.SZ	2020	ST金圆	1.4	3	546	SZSE Main Board	-1.56259	-1.26479	0	-0.00450713	0.045805	23.0062	0.460148	0.050972	0.094783	0.147168	0.0557151	0.914875	1.17794	0.6944	0.0574037	0.111163	0.1819	0.411373	0.061226	0.071573	0	1.79176	0.5	1	0.324508	0.420078	0.468383	0.548473	0.154064	0.443363	0.109882	0.111075	0.112401	1.82463	1.0152	1.0079	0	3.3322	3.3322	0.139556	0.417317	0.000294692	0.0290816
000547.SZ	2014	航天发展	1	3	547	SZSE Main Board	-1.6052	-1.18515	0	0.0485734	0.145387	21.9711	0.300708	0.072534	0.108796	0.358092	0.267771	0.270881	5.51593	4.48081	0.0380392	0.122629	0.140239	0.0539223	0.596533	0.22747	0	1.94591	0.428571	1	0.190453	0.280563	0.316722	0.376408	0.354296	0.662993	0.041338	0.041992	0.042722	0.273581	5.22703	3.6015	0	3.09104	3.09104	0.305301	0.383936	0.0675209	0.199327
000547.SZ	2015	航天发展	1	3	547	SZSE Main Board	-0.810115	-0.696139	0	0.0160924	0.139425	22.638	0.189144	0.058774	0.072691	0.47522	0.192536	0.305264	4.64088	3.93971	0.0252633	0.081941	0.0865686	0.0355842	0.311624	0.948216	0	2.19722	0.333333	0	0.081242	0.216622	0.31082	0.490424	0.894935	2.82585	0.015815	0.020262	0.026775	0.249135	0.656287	2.8704	1	3.13549	3.13549	0.300121	0.275988	0.345538	0.224981
000547.SZ	2017	航天发展	1.1818	3	547	SZSE Main Board	-1.00019	-0.366079	0	-0.0066284	0.0559175	22.7543	0.255145	0.042408	0.055799	0.365579	0.131448	0.322622	2.28585	2.00849	0.0254164	0.132795	0.068863	0.0826151	0.150743	0.097437	0	2.19722	0.333333	0	0.081242	0.216678	0.300422	0.444122	0.894935	2.69787	0.015822	0.019333	0.023838	0.4923			1	3.21888	3.21888	-0.0514319	0.225581	0.311667	0.192357
000547.SZ	2018	航天发展	1.375	3	547	SZSE Main Board	-0.53395	-0.728672	0	-0.00751087	0.0583371	22.9563	0.22516	0.059203	0.0779	0.325944	0.1444	0.409995	2.38341	2.04737	0.020016	0.150033	0.0737555	0.0660034	0.496127	0.223746	0	2.19722	0.333333	0	0.074203	0.197904	0.275627	0.410127	0.894935	2.7145	0.013199	0.01622	0.020169	0.788258	0.340117	1.30621	1	3.2581	3.2581	-0.154909	0.294335	0.158301	0.0712661
000547.SZ	2019	航天发展	1.3571	3	547	SZSE Main Board	-0.713523	-1.02266	0	0.00701313	0.0498033	23.1084	0.24599	0.07158	0.093736	0.366921	0.178882	0.400151	2.18688	1.89508	0.00357203	0.167167	0.0703525	0.0651545	0.148888	0.164385	0	2.19722	0.333333	0	0.089915	0.199319	0.26909	0.368167	0.804505	1.99272	0.014691	0.017132	0.019197	0.66185	0.456243	1.51942	1	3.29584	3.29584	0.103836	0.31299	0.00406345	0.0677597
000547.SZ	2020	航天发展	1.0833	3	547	SZSE Main Board	-0.273999	-0.215187	0	0.0215606	0.0691809	23.2438	0.248536	0.07496	0.099594	0.375978	0.196831	0.380834	2.31232	1.91538	0.0156655	0.164778	0.0968826	0.0544979	0.098233	0.144968	0	2.19722	0.333333	0	0.094339	0.205004	0.275044	0.347998	0.766871	1.91549	0.015602	0.018063	0.019267	0.28167	1.0751	3.10142	1	3.3322	3.3322	0.259792	0.433621	0.00406631	0.0666714
000547.SZ	2021	航天发展	1.1111	3	547	SZSE Main Board	1.46244	0.826884	1	-0.0067211	0.0719502	23.3597	0.284414	0.049515	0.067598	0.336213	0.157719	0.313943	1.89237	1.42587	-0.0195969	0.200775	0.129616	0.0507063	-0.065865	0.122863	0	2.07944	0.375	0	0.094441	0.204784	0.274174	0.321817	0.766871	1.90312	0.015602	0.018015	0.018501	0.521379	0.607689	1.92371	1	3.3673	3.3673	-0.00499606	0.27587	0	0.0791522
000548.SZ	2011	湖南投资	2.3333	4	548	SZSE Main Board	-0.961468	-0.930552	0	-0.0110184	0.0434058	21.4527	0.277067	0.03158	0.045373	0.707578	0.250161	0.126241	2.22601	1.6234	0.0555067	0.028505	0.166815	0.13664	-0.190458	-0.059257	0	2.19722	0.333333	0	0.30312	0.309939	0.313874	0.32132	0.0127932	0.0354777	0.091905	0.091913	0.091924	1.08186	1.27859	1.16049	1	2.94444	2.94444	-0.224894	0.134693	5.84897e-05	0.27097
000548.SZ	2017	湖南投资	2	3	548	SZSE Main Board	-1.7819	-0.687868	0	-0.00245902	0.0507892	21.4563	0.21483	0.054788	0.076767	0.34032	0.12574	0.435728	2.11885	1.39967	0.127313	0.0148989	0.153809	0.148263	3.59081	-0.123641	0	2.07944	0.375	0	0.30312	0.333872	0.346156	0.362793	0.0546645	0.141977	0.092357	0.092439	0.092495	0.626007	2.0345	1.81223	1	3.21888	3.21888	-0.0590976	0.304152	3.94359e-05	0.088844
000550.SZ	2011	江铃汽车	1.7568	4	550	SZSE Main Board	0.32994	0.423907	0	-0.00431167	0.0534301	23.193	0.37164	0.164877	0.278108	0.247072	0.108886	1.51421	1.90458	1.63267	0.0970831	0.0261091	0.0964693	0.192893	0.107123	0.051802	0	2.19722	0.333333	0	0.410299	0.73246	0.760557	0.801428	0.731155	0.853665	0.258837	0.259233	0.259595	1.13881	2.32333	1.59626	1	2.94444	2.94444	-0.021411	0.872362	1.55234e-06	0.0523899
000550.SZ	2012	江铃汽车	1.7	4	550	SZSE Main Board	0.111267	0.10899	0	-6.18039e-05	0.0495907	23.2967	0.375408	0.1233	0.197205	0.249909	0.0881166	1.39929	1.7832	1.5297	0.172824	0.027994	0.0911279	0.175578	0.001014	0.109265	0	2.19722	0.333333	0	0.410299	0.736969	0.765066	0.797703	0.731155	0.864655	0.259057	0.259454	0.259683	1.40447	1.89524	1.45982	1	2.99573	2.99573	-0.00894544	0.869773	1.55234e-06	0.0707741
000550.SZ	2013	江铃汽车	1.6087	4	550	SZSE Main Board	-2.02467	-1.08521	0	0.00867567	0.0495017	23.5256	0.443279	0.116066	0.197798	0.256904	0.0822171	1.4117	1.46321	1.21484	0.190892	0.0282904	0.105918	0.260143	0.195425	0.257212	0	2.19722	0.333333	0	0.410299	0.745382	0.762077	0.794361	0.77991	0.85737	0.270973	0.271114	0.271325	1.24941	2.39017	1.71556	1	3.04452	3.04452	0.0490662	0.853461	1.55234e-06	0.081356
000550.SZ	2014	江铃汽车	1.3462	4	550	SZSE Main Board	-0.30837	-0.095401	0	0.00507074	0.0515975	23.6935	0.456394	0.117164	0.213211	0.252124	0.0825402	1.41948	1.47148	1.27831	0.214913	0.035357	0.085077	0.228464	0.222482	0.182773	0	2.19722	0.333333	0	0.410299	0.745382	0.762269	0.794888	0.77991	0.857838	0.270973	0.271117	0.271332	1.23928	2.46785	1.68868	1	3.09104	3.09104	-0.0219259	0.812361	1.55234e-06	0.0836809
000550.SZ	2015	江铃汽车	1.3333	4	550	SZSE Main Board	-0.556503	-0.434256	0	0.00242721	0.0646066	23.7702	0.430844	0.109604	0.19682	0.260795	0.0905932	1.20984	1.53498	1.33759	0.091463	0.0691861	0.0822266	0.222641	-0.039526	0.079717	0	2.19722	0.333333	0	0.410299	0.756649	0.782172	0.81934	0.77991	0.906346	0.27144	0.271776	0.272062	1.35235	2.15999	1.5385	1	3.13549	3.13549	0.134067	0.852116	1.55234e-06	0.0996586
000550.SZ	2016	江铃汽车	1.875	4	550	SZSE Main Board	-1.44389	-0.695937	0	-0.00029964	0.045079	23.9217	0.493372	0.057878	0.108077	0.226073	0.0494863	1.16958	1.37539	1.21242	0.187533	0.0478549	0.0789625	0.228154	0.085864	0.16356	0	2.19722	0.333333	0	0.410299	0.756649	0.780057	0.81385	0.77991	0.901192	0.27144	0.271736	0.271967	1.74721	1.87818	1.30629	1	3.17805	3.17805	-0.132554	0.848169	1.55234e-06	0.0924324
000550.SZ	2017	江铃汽车	1.875	4	550	SZSE Main Board	0.237019	0.369011	0	-0.00872767	0.0397565	23.996	0.52348	0.027161	0.055316	0.201005	0.0220425	1.2322	1.33862	1.16586	0.0255769	0.0874446	0.0886646	0.228796	0.176909	0.077161	0	2.19722	0.333333	0	0.410299	0.756649	0.780057	0.809145	0.77991	0.901192	0.27144	0.271736	0.271908	3.15228	1.10679	0.979944	1	3.21888	3.21888	0.0325129	0.788849	1.57551e-06	0.0862842
000550.SZ	2018	江铃汽车	3	4	550	SZSE Main Board	0.172094	-0.477435	1	-0.000223255	0.0494985	23.8759	0.556152	0.00369	0.008001	0.135925	0.00325081	1.13496	1.17016	0.971066	-0.00434212	0.114318	0.107809	0.242726	-0.098782	-0.113222	0	2.30259	0.3	0	0.410299	0.757474	0.789934	0.822789	0.77991	0.925264	0.271484	0.272013	0.272234	3.53146	1.06068	0.940426	1	3.2581	3.2581	-0.0201665	0.831087	1.45966e-06	0.0282026
000550.SZ	2019	江铃汽车	1.5714	3	550	SZSE Main Board	0.303219	-0.190802	0	0.00398977	0.0713869	23.9137	0.568016	0.006198	0.014158	0.159143	0.00506663	1.22334	1.12292	0.977897	0.112635	0.0908794	0.0801229	0.235178	0.032719	0.038553	0	2.19722	0.333333	0	0.410299	0.757474	0.780882	0.810849	0.77991	0.903202	0.271484	0.271781	0.271964	3.39121	1.13488	0.939066	1	3.29584	3.29584	0.0600653	0.817786	1.45966e-06	0.0327545
000550.SZ	2020	江铃汽车	1.6667	4	550	SZSE Main Board	-1.78112	-1.23276	0	0.0101008	0.0693729	24.0621	0.610204	0.020986	0.051268	0.168518	0.0166396	1.26118	1.15053	1.02514	0.131216	0.106435	0.074032	0.183286	0.13444	0.159954	0	2.19722	0.333333	0	0.410299	0.753592	0.777	0.802218	0.77991	0.893741	0.271288	0.271585	0.271726	2.63005	1.6217	1.06581	1	3.3322	3.3322	0.290653	0.782633	1.45966e-06	0.0305884
000550.SZ	2021	江铃汽车	1.25	4	550	SZSE Main Board	-0.00317189	0.104494	0	0.000530481	0.0679486	23.9951	0.675427	0.021053	0.058762	0.144908	0.0163017	1.29148	0.986122	0.870587	0.0667775	0.113615	0.0749164	0.228737	0.064225	-0.064789	0	2.19722	0.333333	0	0.410299	0.745382	0.759395	0.782145	0.77991	0.850833	0.270973	0.271072	0.271179	3.11265	1.64562	1.07803	1	3.3673	3.3673	-0.0452594	0.756257	1.43649e-06	0.0327137
000551.SZ	2011	创元科技	2	3	551	SZSE Main Board	0.892587	1.01615	0	-0.0115463	0.0513917	21.875	0.478884	0.02757	0.052249	0.206975	0.0340693	0.809232	1.29004	0.865142	0.0242258	0.109143	0.180795	0.246446	0.103705	0.060809	0	2.3979	0.363636	0	0.340953	0.390911	0.429067	0.493523	0.076971	0.258434	0.1175	0.118252	0.119103	1.32383	1.44955	1.22685	1	2.89037	2.94444	-0.576457	0.494462	0	0.113004
000551.SZ	2015	创元科技	1.6667	4	551	SZSE Main Board	0.429409	-0.0886033	1	0.0122761	0.116468	21.9227	0.482095	0.018832	0.035709	0.251169	0.0289047	0.651532	1.31875	0.82695	0.044742	0.169798	0.214804	0.269771	-0.054181	0.011024	0	2.3979	0.363636	0	0.343288	0.404637	0.43022	0.458515	0.105829	0.253233	0.119793	0.120161	0.120332	0.627368	3.0777	2.07605	1	3.09104	3.13549	0.384994	0.384153	0	0.144935
000552.SZ	2011	甘肃能化	2.5	3	552	SZSE Main Board	2.14304	1.01615	1	-0.0127781	0.0537011	20.4133	0.317642	0.104316	0.151451	0.240759	0.0687826	1.51661	1.85635	1.55534	-0.0167955	0.241783	0.0956127	0.263905	0.326906	0.175191	0	2.3979	0.363636	0	0.471093	0.498114	0.502439	0.509627	0.0486933	0.0665389	0.222472	0.222482	0.222492	0.337466	4.34268	3.2702	1	2.89037	2.94444	-0.577894	0.496389	0	0.0909143
000552.SZ	2012	甘肃能化	2.5	3	552	SZSE Main Board	-2.93631	-1.01625	0	0.0121663	0.0973744	22.3492	0.573852	0.100292	0.22982	0.303743	0.110304	0.909237	0.793616	0.661092	0.0208273	0.0972503	0.0732963	0.159075	2.93931	5.92988	0	2.56495	0.307692	0	0.471135	0.480972	0.48955	0.497283	0.0109295	0.0390865	0.222017	0.222053	0.222065	1.53479	1.52894	1.22435	1	2.94444	2.99573	0.148923	0.486377	0	0.112619
000552.SZ	2013	甘肃能化	2.5	3	552	SZSE Main Board	-0.420941	-0.381214	0	0.00331737	0.0606361	22.4698	0.54552	0.079209	0.179544	0.27567	0.11504	0.688535	0.897499	0.787449	0.0805243	0.0805076	0.0592207	0.136822	-0.081695	0.128228	0	2.63906	0.357143	0	0.738294	0.741714	0.743532	0.747095	0.00273574	0.00709473	0.545083	0.545085	0.545088	0.796152	2.76369	1.39485	1	2.99573	3.04452	0.132088	0.480406	0	0.0900121
000552.SZ	2014	甘肃能化	2.3333	3	552	SZSE Main Board	0.0681985	0.204492	0	0.00104281	0.036771	22.5641	0.570138	0.055165	0.124923	0.264338	0.100502	0.548897	0.726262	0.614285	0.00343576	0.105467	0.0580547	0.116884	-0.11299	0.098867	0	2.70805	0.333333	0	0.738294	0.742485	0.745256	0.749104	0.00294129	0.00942985	0.545086	0.54509	0.545093	0.867936	2.6803	1.3558	1	3.04452	3.09104	-0.205962	0.483567	0	0.0817539
000552.SZ	2015	甘肃能化	2.3333	3	552	SZSE Main Board	0.664646	-0.0768492	1	0.00308412	0.078617	22.9487	0.338593	0.023164	0.040808	0.217947	0.0680839	0.340227	1.26646	1.13481	-0.00235052	0.093839	0.0444519	0.368457	-0.198763	0.469011	0	2.70805	0.333333	0	0.464153	0.543735	0.622441	0.79792	0.0866694	0.341025	0.218605	0.221703	0.228224	0.803167	1.88246	1.18075	1	3.09104	3.13549	0.351065	0.571381	0	0.0790633
000552.SZ	2016	甘肃能化	1.6667	3	552	SZSE Main Board	0.0467983	-0.327024	0	-0.00373358	0.0585454	22.9251	0.305095	0.024315	0.035865	0.206801	0.0747144	0.325435	1.48516	1.37256	0.0539805	0.0774249	0.0342438	0.338584	0.124941	-0.023341	0	2.70805	0.333333	0	0.464153	0.54286	0.617063	0.707677	0.0847853	0.329439	0.218536	0.221298	0.223312	1.04313	1.37954	1.17961	1	3.13549	3.17805	-0.312464	0.588025	0	0.0558319
000552.SZ	2017	甘肃能化	2.25	3	552	SZSE Main Board	-0.688352	-0.709601	0	-0.00090251	0.0297377	23.0069	0.299799	0.058645	0.084059	0.332558	0.138881	0.422269	1.76506	1.66008	0.0620861	0.0425643	0.0286716	0.317939	0.33686	0.085213	0	2.56495	0.384615	0	0.464153	0.54286	0.614855	0.700305	0.0847853	0.324682	0.218536	0.221148	0.222751	1.21885	1.17173	1.08188	1	3.17805	3.21888	-0.268034	0.562185	0	0.0529712
000552.SZ	2018	甘肃能化	2	3	552	SZSE Main Board	0.0165923	0.14085	0	-0.004953	0.0378205	23.0388	0.279271	0.057517	0.080938	0.287002	0.140141	0.41042	1.99368	1.86439	0.0519266	0.0285456	0.0320164	0.318277	0.028062	0.032426	0	2.70805	0.333333	0	0.464153	0.54286	0.614855	0.692308	0.0847853	0.324682	0.218536	0.221148	0.22238	1.73027	0.801889	0.902763	1	3.21888	3.2581	-0.091128	0.514991	0	0.0496907
000552.SZ	2019	甘肃能化	3	3	552	SZSE Main Board	-0.155716	-0.0793084	0	0.0014745	0.0356087	23.1112	0.285366	0.049736	0.069207	0.279684	0.129541	0.383942	2.16553	2.0587	0.0425161	0.0842027	0.0224917	0.306426	-0.008837	0.075143	0	2.70805	0.333333	0	0.464153	0.54286	0.614855	0.684901	0.0847853	0.324682	0.218536	0.221148	0.222171	1.84586	0.758082	0.827361	1	3.2581	3.29584	-0.00840396	0.640774	0	0.0558762
000552.SZ	2021	甘肃能化	1	4	552	SZSE Main Board	0.0460232	0.0406262	1	0.00426646	0.0606343	23.3914	0.387447	0.051877	0.083528	0.305052	0.14978	0.346356	3.1361	3.07678	0.165943	0.0202518	0.0103409	0.220409	0.312994	0.064213	0	2.70805	0.333333	0	0.451535	0.520318	0.560212	0.588756	0.0845023	0.240683	0.206278	0.207158	0.207353	1.777	0.918688	0.950261	1	3.3322	3.3673	0.260803	0.565181	1.20912e-05	0.0439248
000553.SZ	2012	安道麦A	2	3	553	SZSE Main Board	-2.49667	-1.33869	0	0.00249487	0.0546162	21.601	0.474181	0.044455	0.085937	0.167469	0.044529	0.998329	0.769314	0.417903	0.097107	0.0752296	0.152468	0.544017	0.233589	0.04922	0	1.94591	0.428571	0	0.20152	0.212749	0.219154	0.229679	0.0348347	0.087505	0.040677	0.040698	0.04072	1.27604	2.43231	1.49738	1	2.99573	2.99573	-0.0586593	0.349983	1.7999e-05	0.0406609
000553.SZ	2013	安道麦A	1.3636	3	553	SZSE Main Board	-0.733344	-0.829896	0	0.0194374	0.0701315	21.7196	0.428993	0.125145	0.227639	0.237822	0.103941	1.20399	1.15058	0.845133	0.295281	0.0772325	0.0953651	0.488955	0.312697	0.125869	0	2.07944	0.375	0	0.20152	0.335028	0.358747	0.39827	0.525956	0.780205	0.052602	0.052891	0.053213	0.64994	4.39746	2.4736	1	3.04452	3.04452	0.321001	0.508743	7.28882e-05	0.036755
000553.SZ	2014	安道麦A	1.1667	3	553	SZSE Main Board	-1.04576	-0.611599	0	0.00446564	0.047549	21.7997	0.315886	0.174135	0.276481	0.299858	0.1569	1.10984	2.10109	1.40066	0.238276	0.0666721	0.112648	0.425596	0.017125	0.083459	0	2.07944	0.375	0	0.20152	0.315112	0.328509	0.345701	0.525956	0.630156	0.051902	0.051992	0.052053	0.590688	4.03859	2.5745	1	3.09104	3.09104	-0.0600408	0.373244	7.28882e-05	0.0400146
000553.SZ	2015	安道麦A	2	3	553	SZSE Main Board	-0.659766	-0.502618	0	-0.00347687	0.0912717	21.8143	0.295535	0.048026	0.069166	0.20301	0.0654192	0.734132	1.8735	1.30811	0.0927327	0.0606094	0.0966739	0.565636	-0.306992	0.014644	0	1.94591	0.428571	0	0.20152	0.318945	0.332018	0.352804	0.525956	0.647568	0.051975	0.052061	0.052148	0.764574			1	3.13549	3.13549	0.444873	0.37511	4.60918e-05	0.053881
000553.SZ	2017	安道麦A	1	3	553	SZSE Main Board	-0.610975	-0.511147	0	0.00231357	0.0505234	24.4024	0.525974	0.040624	0.086614	0.35331	0.0648995	0.625954	2.06546	1.40252	0.0999242	0.127653	0.18903	0.155034	11.8426	12.2715	0	1.79176	0.333333	0	0.773268	0.828221	0.833505	0.841281	0.0660934	0.0778993	0.600571	0.600585	0.600598	1.14921	2.06507	1.04446	1	3.21888	3.21888	-0.729407	0.0852909	2.45243e-06	0.0588496
000553.SZ	2018	安道麦A	1.375	4	553	SZSE Main Board	1.17381	0.374818	1	-0.00928957	0.0522784	24.4801	0.479588	0.058293	0.117027	0.333013	0.0937908	0.621527	2.17736	1.36184	0.0467653	0.15222	0.215996	0.154852	0.075381	0.080744	0	1.60944	0.4	0	0.740177	0.802814	0.821797	0.833972	0.0660934	0.110271	0.550444	0.550659	0.55069	2.05712	1.00255	0.986237	1	3.2581	3.2581	0.0638235	0.425939	2.45243e-06	0.0348664
000553.SZ	2019	安道麦A	1.4167	4	553	SZSE Main Board	-0.378437	-0.213389	0	0.00282569	0.042748	24.5363	0.506024	0.006196	0.012281	0.322303	0.0100511	0.616462	2.10483	1.2733	0.0186246	0.176735	0.219317	0.15323	0.076054	0.057844	0	1.60944	0.4	0	0.740177	0.802814	0.825318	0.840004	0.0660934	0.115028	0.550444	0.550709	0.550761	1.98679	1.0936	0.991318	1	3.29584	3.29584	-0.251361	0.528433	2.45243e-06	0.0566812
000553.SZ	2020	安道麦A	1.4545	4	553	SZSE Main Board	-0.82623	-0.535195	0	-0.00394817	0.0393993	24.5692	0.54202	0.007661	0.016105	0.294387	0.0124013	0.617762	2.10747	1.30729	0.0432259	0.187322	0.220898	0.140512	0.031984	0.033388	0	1.60944	0.4	0	0.728824	0.793156	0.815693	0.828902	0.070056	0.119191	0.533967	0.534225	0.534271	2.74901	0.855235	0.917714	1	3.3322	3.3322	0.00686771	0.892177	2.55959e-06	0.0366924
000553.SZ	2021	安道麦A	1.3333	4	553	SZSE Main Board	0.681637	0.535817	1	0.00221904	0.0379134	24.64	0.580473	0.003366	0.007684	0.245697	0.00526161	0.639732	1.97317	1.15647	0.0908101	0.166466	0.233902	0.160214	0.091186	0.07338	0	1.60944	0.4	0	0.784672	0.804466	0.813209	0.824013	0.0170206	0.0363681	0.61593	0.615971	0.615995	2.73397	0.933027	0.955663	1	3.3673	3.3673	-0.150861	0.884664	2.57532e-06	0.0351046
000554.SZ	2012	泰山石油	2	3	554	SZSE Main Board	-0.856657	-0.480615	0	-0.00535424	0.0474547	20.7205	0.0993638	0.024556	0.026639	0.055617	0.00617497	3.97668	2.24445	0.961035	0.131291	0.00582757	0.119264	0.337558	-0.008323	0.06873	0	2.19722	0.333333	0	0.245719	0.273541	0.284273	0.3057	0.0785509	0.156903	0.060823	0.060881	0.060973	0.420724	2.63908	2.11347	1	2.99573	2.99573	-0.146578	0.0799946	9.66944e-06	0.00953443
000554.SZ	2014	泰山石油	2	3	554	SZSE Main Board	-0.697737	-0.155874	0	0.013831	0.0862659	20.8137	0.160959	0.005778	0.00701	0.0613156	0.00164088	3.52122	1.07589	0.640644	-0.0131609	0.0266252	0.0651387	0.375144	0.022744	-0.028894	0	2.19722	0.333333	0	0.245719	0.280312	0.300882	0.321612	0.0730674	0.224496	0.060977	0.061195	0.061298	0.266597	4.47056	3.1964	1	3.09104	3.09104	1.01578	0.0530752	9.66944e-06	0.0143685
000554.SZ	2016	泰山石油	2	3	554	SZSE Main Board	-0.737027	-0.739701	0	-0.0005116	0.0574705	20.8058	0.154088	0.004331	0.005078	0.0904497	0.00168127	2.576	0.899712	0.258826	0.0636147		0.0899887	0.427995	-0.058759	0.022044	0	2.19722	0.333333	0	0.245719	0.270533	0.28871	0.318419	0.058693	0.17496	0.060694	0.060859	0.061049	0.204042	5.7937	4.05862	1	3.17805	3.17805	-1.26328	0.0430293	9.66944e-06	0.0161982
000554.SZ	2017	泰山石油	2	3	554	SZSE Main Board	0.446337	0.402716	0	-0.00436641	0.0579433	20.8767	0.209542	0.002528	0.003094	0.0893169	0.001047	2.41495	0.891102	0.465543	0.139752	9.43578e-08	0.0839122	0.423158	-0.017486	0.073471	0	2.19722	0.333333	0	0.245719	0.267772	0.284279	0.310709	0.0541958	0.156927	0.060632	0.060768	0.060911	0.29824	4.24185	2.93286	1	3.21888	3.21888	-0.142711	0.0434445	9.66944e-06	0.0137994
000554.SZ	2019	泰山石油	2	3	554	SZSE Main Board	-0.992764	-0.511856	0	4.10385e-05	0.0426266	20.9997	0.310079	0.004686	0.006686	0.0969423	0.00207253	2.26085	0.789584	0.187778	0.0669446	0.000213082	0.157582	0.42672	-0.049693	0.039194	0	2.07944	0.375	0	0.245719	0.268177	0.285092	0.305403	0.0533419	0.160236	0.060637	0.06078	0.060864	0.559637	2.58997	1.8274	1	3.29584	3.29584	0.0554179	0.0228183	9.66944e-06	0.0147381
000555.SZ	2014	神州信息	1.1667	3	555	SZSE Main Board	0.419353	0.838517	0	0.0138624	0.0887045	22.5801	0.537506	0.046176	0.117548	0.183198	0.0437756	1.05483	1.55176	1.35876	0.0785733	0.349731	0.0955528	0.0261805	-0.149665	0.06142	0	2.19722	0.333333	0	0.431161	0.680128	0.791791	0.844031	0.305539	0.836416	0.216997	0.225698	0.226261	0.368184	5.96583	1.45211	0	3.04452	3.04452	0.112463	0.568072	0	0.0704417
000555.SZ	2015	神州信息	1.2	3	555	SZSE Main Board	0.112548	0.16624	0	0.0273726	0.149706	22.7209	0.552271	0.054009	0.118807	0.206573	0.0554142	0.974642	1.46935	1.17618	0.0106335	0.326393	0.159827	0.0195447	0.023456	0.151217	0	2.30259	0.4	0	0.424423	0.662771	0.738424	0.792997	0.305539	0.73983	0.20876	0.21223	0.212855	0.190779	11.7072	2.22334	0	3.09104	3.09104	0.362892	0.42454	0	0.0760977
000555.SZ	2016	神州信息	1.3	3	555	SZSE Main Board	-0.543492	-0.646375	0	-0.0137488	0.0800622	22.9744	0.507574	0.030246	0.06396	0.195371	0.0318338	0.950132	1.3474	1.06878	0.0594018	0.276856	0.139589	0.0564847	0.193875	0.28848	0	2.19722	0.444444	0	0.404326	0.619066	0.690088	0.738723	0.305539	0.706761	0.187059	0.190098	0.190584	0.464379	4.37307	1.44493	0	3.13549	3.13549	0.437585	0.256219	0.00848534	0.0741167
000555.SZ	2017	神州信息	1.8571	3	555	SZSE Main Board	1.13482	0.551346	1	-0.0181761	0.0502198	23.0954	0.537705	0.03147	0.066051	0.207922	0.038858	0.809877	1.34263	1.02685	0.0320569	0.297456	0.166465	0.058676	0.021554	0.128609	0	2.19722	0.444444	0	0.404326	0.614578	0.6856	0.733377	0.294438	0.695661	0.18597	0.18901	0.189475	0.946952	2.2843	1.54816	0	3.17805	3.17805	-1.09721	0.758196	0.0165146	0.0882129
000555.SZ	2018	神州信息	1.8571	3	555	SZSE Main Board	-2.71421	-1.28512	0	-0.000147922	0.0998366	23.0932	0.530334	0.004414	0.009474	0.186278	0.00520746	0.847712	1.37817	1.06858	0.0221804	0.281072	0.161373	0.0498108	0.108743	-0.002191	0	2.07944	0.5	0	0.404326	0.551961	0.623361	0.671405	0.20945	0.541729	0.174614	0.177668	0.17816	1.18868	1.7912	1.3606	0	3.21888	3.21888	0.22546	0.666126	0.0145962	0.0525872
000555.SZ	2019	神州信息	1.5	4	555	SZSE Main Board	-0.256248	-0.49153	0	0.0110375	0.0656752	23.0987	0.505153	0.035573	0.073758	0.185716	0.0376062	0.945935	1.45334	1.1004	0.0269599	0.30722	0.175607	0.0456243	0.117729	0.005534	0	2.19722	0.444444	0	0.40143	0.521772	0.587159	0.631301	0.16603	0.462668	0.168471	0.171296	0.171723	0.748399	2.7002	1.81594	0	3.2581	3.2581	0.146539	0.630491	0.0122633	0.0396666
000555.SZ	2020	神州信息	1.3077	4	555	SZSE Main Board	0.272528	0.261652	0	0.00265304	0.059121	23.2125	0.528217	0.040898	0.084734	0.170913	0.0436444	0.937064	1.47721	1.03594	0.026706	0.161538	0.23101	0.0375924	0.05322	0.12053	0	2.30259	0.5	0	0.399214	0.516438	0.538888	0.569791	0.16603	0.349872	0.16636	0.166622	0.166836	0.796848	2.66	1.77486	0	3.29584	3.29584	0.0872352	0.553738	0.00376821	0.0268598
000555.SZ	2021	神州信息	1.2222	3	555	SZSE Main Board	-0.0476957	-0.238692	0	-0.00275208	0.044475	23.2427	0.51487	0.031695	0.06623	0.170922	0.0341541	0.927996	1.53277	1.04998	0.0299149	0.154011	0.244362	0.0333765	0.062672	0.030688	0	2.30259	0.5	0	0.397594	0.514343	0.536385	0.563079	0.16603	0.349077	0.165013	0.165267	0.16543	0.996739	2.06805	1.51283	0	3.3322	3.3322	-0.337769	0.548763	0.00492598	0.025737
000558.SZ	2011	莱茵体育	2.75	3	558	SZSE Main Board	0.535199	0.256429	0	-0.00292151	0.0685133	22.2541	0.781555	0.012381	0.054722	0.269976	0.0522391	0.237001	1.55239	0.191467	-0.0951657	0.000736727	0.802329	0.0601131	-0.455358	0.229285	0	2.19722	0.333333	0	0.659345	0.7109	0.72944	0.747305	0.0541284	0.10631	0.436261	0.436456	0.436525	2.22235	2.0599	1.2308	0	2.89037	3.17805	-0.465997	0.737664		0.0704652
000558.SZ	2012	莱茵体育	2.5	3	558	SZSE Main Board	-0.513327	-0.407991	0	0.00630237	0.0697694	22.4945	0.806471	0.009492	0.046417	0.217103	0.0423886	0.223933	1.3866	0.207627	0.0523164	0.000474746	0.779714	0.0444434	0.183576	0.271654	0	2.19722	0.333333	0	0.500683	0.675211	0.68431	0.695434	0.316897	0.366753	0.276109	0.276151	0.276177	2.31414	2.23288	1.23837	0	2.94444	3.21888	0.111544	0.529081	0.000508037	0.0536099
000558.SZ	2013	莱茵体育	1.8	3	558	SZSE Main Board	-1.2948	-0.774881	0	-0.00250263	0.0495148	22.5581	0.843875	0.010014	0.057474	0.193162	0.0290147	0.345131	1.28616	0.212088	0.120552	0.00205041	0.767936	0.0405531	0.782176	0.065656	0	2.07944	0.375	0	0.500683	0.675211	0.685049	0.700702	0.316897	0.368229	0.276109	0.276157	0.276207	2.88904	2.21705	1.18986	0	2.99573	3.2581	-0.253382	0.531915	0.000350009	0.0313925
000558.SZ	2014	莱茵体育	1.4	3	558	SZSE Main Board	0.113867	0.309628	0	0.013541	0.0562934	22.2661	0.6261	0.023103	0.090575	0.159462	0.0342988	0.673577	1.78322	0.338678	-0.0256312	0.00337953	0.702736	0.0578237	0.774199	-0.253164	0	2.07944	0.375	0	0.476969	0.632063	0.690586	0.760246	0.243932	0.447863	0.242538	0.244401	0.245474	0.911699			0	3.04452	3.29584	0.0418193	0.567089	0.0001925	0.0202316
000558.SZ	2015	莱茵体育	1.5	3	558	SZSE Main Board	0.0217736	0.117891	0	0.0447391	0.155334	21.7638	0.521308	-0.0938	-0.226895	0.1142	-0.139296	0.673383	2.55585	1.76331	-0.0171292	0.0113273	0.218198	0.0930503	-0.31991	-0.394886	1	1.94591	0.428571	0	0.476969	0.604953	0.619368	0.645931	0.243932	0.29855	0.241172	0.241277	0.24142	0.1189	17.5696	8.05571	0	3.09104	3.3322	0.656104	0.545788	0.000150599	0.0437233
000558.SZ	2016	莱茵体育	1.6667	3	558	SZSE Main Board	0.00313947	-0.0621877	0	-0.0127439	0.0791949	21.6574	0.45875	0.020454	0.040239	0.0741392	0.0144664	1.41388	2.18089	1.02331	0.114549	0.0143219	0.297392	0.104835	0.503182	-0.10098	0	2.19722	0.333333	0	0.476969	0.58401	0.599596	0.617029	0.129091	0.257096	0.233358	0.23348	0.233544	0.200743			0	3.13549	3.3673	-0.227529	0.50126	0.0186278	0.020742
000558.SZ	2017	莱茵体育	1.6667	3	558	SZSE Main Board	-0.232654	0.0588462	0	-0.0167598	0.0642681	21.6602	0.457423	0.017642	0.032555	0.0896203	0.0339522	0.51962	1.25185	0.830958	-0.0428737	0.00602856	0.114811	0.101779	-0.651537	0.002832	0	2.19722	0.333333	0	0.476969	0.58401	0.589867	0.600239	0.129091	0.236699	0.233358	0.233375	0.233398	0.399912	4.60866	2.95661	0	3.17805	3.4012	-0.341393	0.526732	0.000335943	0.0521513
000559.SZ	2011	万向钱潮	2.1176	3	559	SZSE Main Board	-0.871695	-0.600081	0	-0.0102249	0.0570781	22.8985	0.531791	0.060345	0.124825	0.172464	0.0623249	0.968238	1.26501	0.937561	0.0471192	0.147271	0.174043	0.239863	0.045242	0.089859	0	2.19722	0.333333	0	0.515291	0.575227	0.604248	0.635242	0.0772278	0.172634	0.267514	0.26795	0.268158	0.976344	2.18755	1.55496	0	2.89037	2.94444	-0.472126	0.666461	0.00255465	0.0729031
000559.SZ	2012	万向钱潮	2	3	559	SZSE Main Board	-2.29387	-0.808001	0	-0.0025449	0.0448641	22.8708	0.535614	0.042721	0.091942	0.168424	0.0457734	0.933309	1.77641	1.28053	0.07179	0.167951	0.167095	0.27875	0.020353	-0.027396	0	2.19722	0.333333	0	0.515291	0.543713	0.557565	0.579485	0.0390883	0.0820391	0.265999	0.266098	0.266195	1.19704	1.79892	1.3703	0	2.94444	2.99573	-0.0149957	0.600122	0.00255465	0.0769271
000559.SZ	2014	万向钱潮	1.25	2	559	SZSE Main Board	0.101433	0.14363	0	0.0233764	0.0965572	23.2001	0.633816	0.072278	0.190763	0.222041	0.0795874	0.908153	1.35136	1.06066	0.114114	0.148628	0.141678	0.232115	0.061186	0.221753	0	2.19722	0.333333	0	0.515291	0.541402	0.548357	0.560802	0.0390883	0.0641696	0.265966	0.26599	0.266022	0.524497	5.20665	2.53745	0	3.04452	3.09104	0.458869	0.564153	0.00255615	0.0880905
000559.SZ	2015	万向钱潮	1.5	3	559	SZSE Main Board	0.19953	0.248957	0	0.0225573	0.113514	23.2685	0.640637	0.068035	0.187602	0.21251	0.0818763	0.830948	1.44321	1.1712	0.0955095	0.159933	0.125064	0.227098	0.041974	0.070878	0	2.19722	0.333333	0	0.515291	0.557525	0.579839	0.599008	0.0428732	0.125265	0.266418	0.266673	0.266751	0.245509	11.3344	4.70668	0	3.09104	3.13549	0.0640687	0.611166	0.00255886	0.0786839
000559.SZ	2016	万向钱潮	2	3	559	SZSE Main Board	-1.42179	-1.33869	0	-0.00871544	0.0553502	23.1672	0.589862	0.073077	0.189218	0.219471	0.0825635	0.885097	1.20108	0.945209	0.108371	0.175053	0.132275	0.254813	0.053155	-0.096423	0	2.19722	0.333333	0	0.515291	0.548787	0.57036	0.591478	0.0390883	0.10687	0.266109	0.266345	0.266443	0.378594	6.44016	3.22693	0	3.13549	3.17805	-0.55202	0.600664	0.00255953	0.0808681
000559.SZ	2017	万向钱潮	2	4	559	SZSE Main Board	-0.631006	-0.866283	0	-0.00077028	0.0389535	23.1682	0.532298	0.080144	0.182587	0.20666	0.0827973	0.967952	1.32128	0.967151	0.103282	0.166206	0.162176	0.263163	0.034158	0.00101	0	2.07944	0.375	0	0.565019	0.616604	0.639354	0.664082	0.0556486	0.131562	0.320641	0.320908	0.321044	0.41258	5.18231	2.95606	0	3.17805	3.21888	-0.12939	0.663477	4.88166e-06	0.0795713
000559.SZ	2019	万向钱潮	1	3	559	SZSE Main Board	-1.39914	-0.929684	0	0.00238388	0.0416345	23.2105	0.54705	0.045345	0.100062	0.175717	0.0515894	0.878955	1.4073	1.00395	0.106122	0.16039	0.16912	0.267636	-0.068735	-0.001677	0	2.19722	0.333333	0	0.565085	0.615013	0.642896	0.680874	0.0527112	0.137698	0.320614	0.321004	0.321316	0.813569	2.71366	1.7762	0	3.2581	3.29584	0.00796928	0.6717	4.88166e-06	0.0432336
000560.SZ	2011	我爱我家	2.3333	3	560	SZSE Main Board	-0.0153659	-0.221261	0	-0.00467733	0.043153	22.1517	0.75425	0.022782	0.095994	0.30729	0.0604186	0.377064	0.895192	0.317991	-0.00060862	0.00265115	0.301854	0.0659539	0.13018	0.241889	0	1.94591	0.428571	0	0.254273	0.462522	0.501506	0.562221	0.72015	0.972313	0.098819	0.099588	0.10037	3.11153	1.30778	1.06178	0	2.89037	2.99573	-0.147499	0.464153	0	0.126839
000560.SZ	2012	我爱我家	2.5	3	560	SZSE Main Board	0.0451931	-0.111114	0	-0.00078398	0.0336861	22.0974	0.716999	0.039076	0.148089	0.285827	0.057328	0.681626	1.12111	0.477104	-0.0550549	0.00262263	0.285364	0.0674681	0.77936	-0.052881	0	1.79176	0.5	0	0.254273	0.451547	0.472942	0.498902	0.72015	0.859977	0.098388	0.098633	0.09877	3.1561	1.1196	1.01904	0	2.94444	3.04452	-0.0837916	0.0955722	0	0.0811589
000560.SZ	2013	我爱我家	2	3	560	SZSE Main Board	-1.90986	-1.01881	0	0.0043818	0.0828217	22.295	0.745479	0.021414	0.080094	0.375504	0.0524036	0.408634	1.21471	0.382116	-0.00619575	0.00704103	0.390176	0.0540002	-0.353085	0.21844	0	1.94591	0.428571	0	0.243996	0.437622	0.468066	0.50268	0.72015	0.918335	0.090732	0.091206	0.09146	3.49709	1.12349	1.01697	0	2.99573	3.09104	0.376322	0.0636577	0.0312204	0.120684
000560.SZ	2017	我爱我家	1.5	3	560	SZSE Main Board	-0.70133	-0.390141	0	0.000132875	0.069826	23.5642	0.530688	0.006362	0.012799	0.330003	0.0574625	0.110713	1.09299	0.993692	3.21378e-05	0.0639942	0.0392251	0.0247235	-0.312045	1.56209	0	1.94591	0.428571	1	0.13922	0.300306	0.431792	0.622621	0.645953	2.10151	0.032533	0.041207	0.049192	1.10485	1.92857	1.0914	0	3.17805	3.2581	0.624442	0.0714846	0.0615634	0.0692067
000560.SZ	2018	我爱我家	1.6667	3	560	SZSE Main Board	-0.173307	-0.183192	0	-0.00784535	0.0438285	23.6339	0.483221	0.039204	0.07938	0.301958	0.0650836	0.602356	1.15331	1.07209	0.0438289	0.0588607	0.0325038	0.0229012	7.1091	0.072186	0	1.94591	0.428571	1	0.174498	0.337955	0.436029	0.57157	0.474428	1.49876	0.043811	0.048696	0.052432	1.66987	1.15881	1.03936	0	3.21888	3.29584	-0.722861	0.451023	0.0552256	0.0964538
000560.SZ	2019	我爱我家	1.6667	3	560	SZSE Main Board	-0.449716	-0.571345	0	-6.78846e-05	0.0497861	23.6933	0.469037	0.045178	0.086204	0.305197	0.0762816	0.592251	1.22188	1.15258	0.06079	0.0686531	0.0266142	0.0182586	0.04857	0.061122	0	1.94591	0.428571	1	0.174498	0.337955	0.424494	0.541155	0.474428	1.43266	0.043811	0.04784	0.050666	1.91994	0.980953	0.992281	0	3.2581	3.3322	-0.0261517	0.42304	0.0552256	0.0965069
000560.SZ	2020	我爱我家	1.375	3	560	SZSE Main Board	-1.43733	-0.636247	0	0.00120383	0.0668819	23.7252	0.484001	0.016401	0.031339	0.261651	0.0339295	0.483396	1.20123	1.14033	0.111463	0.066578	0.0242733	0.0164478	-0.145968	0.03243	0	2.19722	0.333333	1	0.174497	0.331608	0.417803	0.521734	0.474428	1.39433	0.042827	0.046834	0.04906	2.10426	0.920984	0.962941	0	3.29584	3.3673	0.0877395	0.44414	0.0552452	0.10439
000560.SZ	2021	我爱我家	1.25	3	560	SZSE Main Board	-0.297196	-0.386773	0	-0.00277108	0.0664295	24.2187	0.675067	0.004927	0.012399	0.182152	0.0109322	0.450687	0.831383	0.791337	0.0646661	0.0365445	0.0188187	0.00976186	0.249394	0.638041	0	2.19722	0.333333	1	0.174497	0.331608	0.417803	0.522179	0.474428	1.39433	0.042827	0.046834	0.049161	4.45677	0.690536	0.903951	0	3.3322	3.4012	0.0289408	0.466347	0.0597221	0.114784
000561.SZ	2011	烽火电子	1.6667	2	561	SZSE Main Board	-0.2759	-0.379497	0	-0.00307384	0.0563353	21.0808	0.37062	0.09006	0.144961	0.40968	0.129166	0.697239	2.40686	1.8295	0.0357722	0.351308	0.199072	0.103867	0.140742	0.114613	0	2.19722	0.333333	0	0.423073	0.565239	0.585681	0.615607	0.305605	0.38435	0.195873	0.196093	0.196276	0.379078	4.19139	1.89293	1	2.89037	2.99573	-0.00669158	0.130868	0.000101369	0.237874
000561.SZ	2012	烽火电子	2	3	561	SZSE Main Board	-0.802356	-0.701005	0	-0.00226978	0.0535695	21.2077	0.428241	0.021082	0.03521	0.360611	0.0355562	0.592909	2.09833	1.54305	-0.0302061	0.365818	0.224476	0.103508	-0.042905	0.135285	0	2.07944	0.375	0	0.423073	0.560219	0.571693	0.592127	0.305605	0.351287	0.195769	0.195835	0.195919	0.519884	3.36419	1.60081	1	2.94444	3.04452	-0.0590146	0.0892566	4.93417e-05	0.28439
000561.SZ	2013	烽火电子	2	3	561	SZSE Main Board	-1.08339	-1.22409	0	0.00440437	0.0693049	21.234	0.405321	0.018301	0.031372	0.406736	0.0380388	0.481123	2.1899	1.58528	0.0532838	0.303373	0.23622	0.0925345	-0.125599	0.026719	0	2.19722	0.333333	0	0.423073	0.558188	0.569115	0.589849	0.305605	0.345193	0.195741	0.195801	0.195888	0.478116	3.51709	2.49219	1	2.99573	3.09104	0.154813	0.577917	4.93417e-05	0.332305
000561.SZ	2014	烽火电子	2	3	561	SZSE Main Board	-0.96377	-0.521379	0	0.00931906	0.0606397	21.3682	0.45517	0.024042	0.042322	0.400688	0.046377	0.518414	2.03561	1.44546	0.0213216	0.291157	0.24815	0.0776727	0.170112	0.143624	0	2.19722	0.333333	0	0.423073	0.567181	0.583447	0.604834	0.305605	0.379069	0.195926	0.196071	0.196165	0.366402	5.00935	3.1776	1	3.04452	3.13549	-0.171341	0.597161	3.75937e-05	0.308947
000561.SZ	2015	烽火电子	2	3	561	SZSE Main Board	-0.562141	-0.169647	0	0.0152867	0.107661	21.5415	0.503268	0.044752	0.086276	0.41104	0.0866789	0.516292	1.93873	1.34891	0.0650761	0.261946	0.25813	0.0602553	0.163124	0.189137	0	2.19722	0.333333	0	0.423073	0.571195	0.593745	0.610938	0.305605	0.40341	0.196062	0.196337	0.196397	0.268243	7.50498	4.22117	1	3.09104	3.17805	0.312331	0.612269	3.76776e-05	0.274866
000561.SZ	2016	烽火电子	1	3	561	SZSE Main Board	-0.700429	-0.497548	0	-0.00047838	0.0704638	21.5598	0.457936	0.046336	0.089176	0.434609	0.0947112	0.489239	2.19802	1.47329	-0.0123948	0.276096	0.25927	0.0805335	0.039025	0.018558	0	2.19722	0.333333	0	0.423073	0.576599	0.599036	0.617719	0.305605	0.415916	0.196294	0.19655	0.196626	0.317824	5.80448	3.59624	1	3.13549	3.21888	-0.160719	0.61805	3.76776e-05	0.289418
000561.SZ	2017	烽火电子	1.6	3	561	SZSE Main Board	-0.307305	-0.265462	0	-0.00532182	0.0577903	21.7443	0.495297	0.034973	0.067041	0.438132	0.0730739	0.478598	1.75165	1.29491	0.0741081	0.234102	0.203744	0.114557	0.087227	0.202552	0	2.07944	0.375	0	0.41733	0.558579	0.577092	0.5961	0.305605	0.382819	0.190618	0.190798	0.190885	0.538146	3.68183	2.331	1	3.17805	3.2581	-0.133958	0.599635	0.00100779	0.321556
000561.SZ	2018	烽火电子	2	3	561	SZSE Main Board	0.859013	0.818847	0	-0.00658643	0.0562355	21.7909	0.483476	0.034898	0.068326	0.440007	0.0810504	0.43057	1.86352	1.34353	0.0302229	0.238064	0.219634	0.0960776	0.005801	0.047678	0	2.19722	0.333333	0	0.416829	0.549747	0.557869	0.56886	0.305605	0.338364	0.190003	0.19004	0.190064	0.857237	2.25844	1.63843	1	3.21888	3.29584	-0.184939	0.571908	0.00102087	0.195535
000561.SZ	2019	烽火电子	2	3	561	SZSE Main Board	-1.38308	-0.820234	0	0.00629506	0.0506306	21.8951	0.496983	0.031682	0.062193	0.372851	0.0722845	0.438299	1.87771	1.46042	0.0738259	0.239047	0.174892	0.076111	0.09888	0.109878	0	2.19722	0.333333	0	0.416883	0.551526	0.559856	0.57433	0.305605	0.342957	0.190074	0.190109	0.190151	0.731261	2.7186	1.85292	1	3.2581	3.3322	0.14978	0.575091	0.001021	0.156855
000561.SZ	2020	烽火电子	2	3	561	SZSE Main Board	-0.47077	-0.737588	0	0.00137325	0.0594749	21.9965	0.522123	0.0323	0.066056	0.378994	0.0794964	0.406309	1.65693	1.26044	0.0255917	0.256956	0.180425	0.0769033	0.03164	0.10674	0	2.19722	0.333333	0	0.416883	0.561452	0.575988	0.592315	0.305605	0.381654	0.190317	0.190423	0.190481	0.82399	2.53958	1.72902	1	3.29584	3.3673	0.118174	0.575623	0.00101491	0.158779
000564.SZ	2011	ST大集	2	3	564	SZSE Main Board	0.431727	0.257359	0	-0.00727265	0.0382217	22.0155	0.766654	0.019144	0.074354	0.231977	0.0215649	0.887715	0.872045	0.793605	0.069539	0.00944262	0.0522396	0.176511	0.216189	0.310052	0	1.94591	0.428571	0	0.281849	0.320859	0.342686	0.37279	0.0829462	0.21585	0.08023	0.080468	0.080659	2.3186	1.84831	1.17348	0	2.89037	2.99573	-0.584281	0.292105	4.92915e-06	0.092382
000564.SZ	2012	ST大集	1.8571	3	564	SZSE Main Board	0.400334	0.329597	0	-0.00115576	0.0332753	22.4789	0.67882	0.01428	0.049711	0.23621	0.0200043	0.713857	0.958632	0.914494	0.0898023	0.00580158	0.0286914	0.237849	0.180942	0.58955	0	1.94591	0.428571	0	0.392912	0.538271	0.558429	0.569822	0.187126	0.421257	0.164946	0.165149	0.165177	2.585	1.20446	1.03701	0	2.94444	3.04452	-0.121789	0.245305	3.16916e-06	0.0942069
000564.SZ	2013	ST大集	2.5	2	564	SZSE Main Board	-0.870626	-0.317304	0	0.000288	0.0402024	22.6268	0.746669	0.00974	0.034138	0.24403	0.0161768	0.602072	0.82017	0.772276	0.0948806	0.00343272	0.0293107	0.251836	0.158666	0.159329	0	1.94591	0.428571	0	0.346843	0.492202	0.548321	0.560825	0.211981	0.580891	0.130866	0.133089	0.133125	3.11542	1.26706	1.04797	0	2.99573	3.09104	0.0474831	0.375621	3.16916e-06	0.0968775
000564.SZ	2016	ST大集	2	2	564	SZSE Main Board	-0.868224	-0.65018	0	-0.00866244	0.0654337	24.5816	0.361606	0.020602	0.038128	0.242592	0.0555926	0.370591	1.8203	1.15852	0.0941792	0.0051631	0.18785	0.0864754	0.2893	4.18291	0	1.94591	0.428571	0	0.153142	0.283148	0.407825	0.61186	0.424466	1.66305	0.031903	0.03969	0.048456	0.930077	1.6842	1.03781	0	3.13549	3.21888	-1.40157	0.407808	0	0.0685152
000565.SZ	2013	渝三峡A	2	3	565	SZSE Main Board	0.126472	-0.108264	0	0.000311808	0.046511	20.6923	0.383621	0.036328	0.062246	0.239306	0.0665972	0.54549	1.52139	1.14076	0.011349	0.102362	0.129872	0.236302	0.056138	-0.075964	0	2.19722	0.333333	1	0.405384	0.418183	0.429172	0.448345	0.0164959	0.0586802	0.164419	0.164479	0.164554	0.725948	2.23484	1.76113	1	2.99573	3.09104	0.0230657	0.408638	0	0.13949
000566.SZ	2011	海南海药	1.4444	3	566	SZSE Main Board	-0.447201	0.159468	0	-0.00631284	0.0476851	21.4262	0.340401	0.069915	0.118994	0.36322	0.151186	0.462445	2.51039	1.98715	0.0286056	0.0949217	0.149579	0.139859	0.177201	0.873193	0	2.19722	0.333333	0	0.216751	0.314732	0.394777	0.513433	0.226958	0.821339	0.051781	0.055006	0.058115	0.402045	3.7709	2.55954	0	2.89037	2.99573	-0.152116	0.641664	0.00635742	0.0681486
000566.SZ	2012	海南海药	1.5	2	566	SZSE Main Board	0.17717	0.191226	0	0.00111939	0.0525574	21.739	0.460584	0.0331	0.056084	0.417619	0.0833046	0.397337	2.18435	1.75016	0.00085747	0.0620795	0.120719	0.124822	0.315912	0.36725	0	2.19722	0.333333	0	0.216751	0.314005	0.397587	0.506762	0.225088	0.834303	0.05171	0.055208	0.057744	0.559907	3.31101	2.19128	0	2.94444	3.04452	-0.0710638	0.566085	0.00217567	0.0915788
000566.SZ	2013	海南海药	1.75	3	566	SZSE Main Board	-0.172668	-0.250523	0	0.00320738	0.0427686	21.968	0.542144	0.032654	0.066102	0.422017	0.0999253	0.326781	1.2236	1.00133	0.0523645	0.0559843	0.0871136	0.140048	0.072215	0.257252	0	2.19722	0.333333	0	0.216751	0.314723	0.405413	0.504015	0.226917	0.870409	0.05178	0.055901	0.058404	0.627127	3.4827	2.0866	0	2.99573	3.09104	0.0893632	0.516358	0.00187476	0.102654
000566.SZ	2014	海南海药	1.5714	3	566	SZSE Main Board	-0.271422	-0.0584846	0	0.00736487	0.0543487	22.0244	0.529454	0.047755	0.102837	0.410381	0.127018	0.375973	1.59416	1.36791	0.00407887	0.0577147	0.0767549	0.166256	0.318839	0.058025	0	2.19722	0.333333	0	0.224786	0.312505	0.378593	0.440808	0.197644	0.684237	0.054377	0.056571	0.057378	0.487392	4.36033	2.57823	0	3.04452	3.13549	-0.0169743	0.476461	0.00186239	0.0891645
000566.SZ	2015	海南海药	2	3	566	SZSE Main Board	1.5632	0.902474	1	0.0316486	0.0850678	22.3089	0.480438	0.046214	0.092703	0.424055	0.120264	0.384269	1.73546	1.48835	0.0290033	0.0770713	0.073332	0.184527	0.223796	0.329078	0	2.19722	0.333333	0	0.296076	0.377562	0.431166	0.4812	0.142448	0.456268	0.090985	0.09243	0.092975	0.23038	8.35445	4.46376	0	3.09104	3.17805	0.257449	0.481491	0.00169112	0.0827291
000566.SZ	2016	海南海药	1.625	3	566	SZSE Main Board	-0.919415	-0.458326	0	-0.00569578	0.072672	22.9858	0.413974	0.021993	0.03902	0.523797	0.105592	0.208283	2.26891	2.14299	-0.00184537	0.0523292	0.0376337	0.105655	-0.082046	0.96782	0	2.19722	0.333333	0	0.34084	0.415339	0.46824	0.516396	0.112513	0.373782	0.11895	0.120413	0.120876	0.56579	3.01598	1.8743	0	3.13549	3.21888	-0.0437663	0.496088	0.00134377	0.113996
000566.SZ	2017	海南海药	2	1	566	SZSE Main Board	-0.721676	-0.796694	0	0.000770535	0.0192152	23.0791	0.518631	0.008058	0.015168	0.481091	0.0445085	0.181052	1.92447	1.75641	0.0499157	0.0564628	0.0481023	0.106136	0.20913	0.09785	0	2.19722	0.333333	0	0.278714	0.44084	0.503094	0.603534	0.358796	0.805055	0.091541	0.093481	0.095877	0.612479			0	3.17805	3.2581	-0.343775	0.55708	0.00134377	0.113145
000566.SZ	2019	海南海药	2	2	566	SZSE Main Board	-0.88052	-0.368904	0	0.00465045	0.0574209	23.1007	0.57032	-0.018438	-0.041169	0.508747	-0.0796015	0.231635	1.29361	1.18934	-0.0181646	0.0540264	0.0447445	0.123596	-0.010713	0.042619	1	2.19722	0.333333	0	0.169056	0.349896	0.456031	0.527061	0.591506	1.69751	0.045115	0.051797	0.053119	1.34894	1.72528	1.28074	0	3.2581	3.3322	-0.0157032	0.454753	0.00134377	0.11516
000567.SZ	2011	海德股份	2	2	567	SZSE Main Board	1.15488	0.637092	1	-0.0102128	0.0505216	19.2256	0.106093	0.005124	0.006674	0.580335	0.0999113	0.051282	5.96409	4.79809	-0.40035	0	0.123704	0.042277	-0.842066	-0.243104	0	1.94591	0.428571	1	0.2235	0.304208	0.339573	0.385289	0.240136	0.519342	0.053564	0.05421	0.054672	0.29291	3.81921	3.19487	0	2.89037	2.99573	-1.24065	0.177614	7.44048e-06	0.664252
000567.SZ	2012	海德股份	2	2	567	SZSE Main Board	-0.470228	-0.0949009	0	0.0113835	0.0575718	19.1893	0.136634	-0.062412	-0.07101	0.506024	-1.21498	0.051369	15.7293	12.8801	-0.0595366	0.00349327	0.106854	0.0276661	-0.152288	-0.035627	1	1.94591	0.428571	1	0.2235	0.302766	0.336486	0.385194	0.240136	0.50553	0.053488	0.05409	0.054583	0.171867	6.73926	5.31561	0	2.94444	3.04452	0.0462939	0.254613	5.58201e-06	0.608966
000567.SZ	2013	海德股份	3	3	567	SZSE Main Board	0.449069	0.333441	0	-0.000559096	0.0481618	19.4322	0.154042	0.009422	0.011038	0.532062	0.181704	0.051856	8.76487	3.18161	-0.316369	0.0138188	0.425941	0.0200846	0.127435	0.274942	0	1.60944	0.4	0	0.2235	0.301624	0.344604	0.39566	0.240136	0.541852	0.053431	0.054355	0.054883	0.239618	4.93323	3.89794	0	2.99573	3.09104	-0.151987	0.254613	0	0.863996
000567.SZ	2014	海德股份	3	3	567	SZSE Main Board	-0.290422	-0.0539323	0	0.00852738	0.0492917	19.5701	0.247275	0.016784	0.021081	0.0871288	0.336597	0.049863	2.51241	0.39505	-0.110145	0	0.523569	0.016537	0.157424	0.147805	0	1.60944	0.4	1	0.2235	0.298125	0.336321	0.389869	0.240136	0.504792	0.053272	0.054006	0.054619	0.186385	7.12775	5.58691	0	3.04452	3.13549	-0.03343	0.254613	0	0.921981
000567.SZ	2015	海德股份	1.3333	3	567	SZSE Main Board	-1.114	-0.561894	0	0.0306845	0.140922	19.2492	0.0463482	0.085301	0.101888	0.0384597	1.48957	0.057266	21.0517	18.6619	0.0255846	0	0.0942252	0.0261895	0.059033	-0.274494	0	1.60944	0.4	0	0.2235	0.32876	0.371574	0.428573	0.240136	0.662524	0.055494	0.056411	0.057129	0.0522243	20.0788	19.0936	0	3.09104	3.17805	0.652104	0.451681	0	0.972898
000567.SZ	2016	海德股份	1.2857	3	567	SZSE Main Board	-1.5993	-0.832057	0	0.00885846	0.0914214	20.9704	0.829037	0.003946	0.013619	0.47505	0.0670213	0.058869	0.969856		-0.714421	0.000707822		0.00487256	1.84906	4.59146	0	1.94591	0.428571	0	0.2235	0.302669	0.350339	0.443117	0.240136	0.567512	0.053483	0.054619	0.056363	0.22534	25.9573	5.24309	0	3.13549	3.21888	0.0619508	0.477395	0	0.34789
000567.SZ	2017	海德股份	1	3	567	SZSE Main Board	0.325838	0.269608	0	-0.00738249	0.0519877	22.0005	0.917812	0.030108	0.285267		0.361809	0.083215	1.30002		-0.64503	0.656713		0.00190967	3.55799	1.80119	0	1.94591	0.428571	0	0.2235	0.300821	0.342441	0.418148	0.240136	0.532174	0.053392	0.054258	0.055446	0.988389	12.3102	1.9244	0	3.17805	3.2581	-0.540514	0.389222	0	0.217935
000568.SZ	2011	泸州老窖	1.449	4	568	SZSE Main Board	-0.0421985	-0.138094	0	-0.000703612	0.0388802	23.2472	0.420958	0.298056	0.477916	0.662311	0.362557	0.822095	1.68757	1.28085	0.318385	0.00477329	0.170965	0.0811391	0.569188	0.55455	0	2.3979	0.454545	0	0.215171	0.536616	0.56667	0.604472	0.939938	1.63358	0.101409	0.101932	0.102221	0.239923	7.1981	2.84138	1	2.89037	2.89037	-0.0916935	0.638298	1.29103e-05	0.0594034
000568.SZ	2012	泸州老窖	1.3684	4	568	SZSE Main Board	-0.000138169	-0.338321	0	0.000609059	0.0456308	23.4688	0.372576	0.323885	0.53455	0.656506	0.393076	0.823976	2.20929	1.70482	0.306982	0.0051675	0.186979	0.0640751	0.3712	0.248112	0	2.3979	0.363636	0	0.214551	0.53507	0.568471	0.609002	0.939938	1.64958	0.100826	0.101472	0.101805	0.314614	5.06595	3.54864	1	2.94444	2.94444	-0.0721723	0.784045	0.000959043	0.0461144
000568.SZ	2013	泸州老窖	1.7857	4	568	SZSE Main Board	-0.0221599	0.0472985	0	-0.00837877	0.0416397	23.3432	0.225484	0.241409	0.346675	0.569831	0.339131	0.711846	3.53588	2.74762	0.0893086	0.000734872	0.17582	0.0809158	-0.097369	-0.118069	0	2.3979	0.363636	0	0.213942	0.53355	0.563061	0.60578	0.939938	1.63184	0.100254	0.100692	0.101069	0.486318	2.65491	2.27993	1	2.99573	2.99573	0.0316162	0.690409	0.00187076	0.0396087
000568.SZ	2014	泸州老窖	2	2	568	SZSE Main Board	-0.93712	-0.629389	0	0.00242191	0.0447578	23.3013	0.256437	0.072094	0.095521	0.476136	0.182325	0.395416	2.97577	2.12771	0.0992429	0.000357272	0.214641	0.0824924	-0.486782	-0.041027	0	2.30259	0.4	0	0.257211	0.534031	0.558279	0.591226	0.920387	1.17051	0.123811	0.124109	0.124332	0.460422	2.92096	2.42653	1	3.04452	3.04452	0.0746717	0.655742	0.00164213	0.0869702
000568.SZ	2015	泸州老窖	1.5185	3	568	SZSE Main Board	-0.235781	-0.15879	0	0.00842883	0.0677569	23.3021	0.213882	0.117691	0.153875	0.493961	0.224737	0.523682	3.45442	2.40041	0.0115912	0.000927525	0.216968	0.0842478	0.28892	0.000824	0	2.30259	0.4	0	0.266098	0.542918	0.590087	0.632086	0.88968	1.21756	0.128461	0.129634	0.130043	0.346621	3.66993	3.09816	1	3.09104	3.09104	0.190027	0.69562	0.000456898	0.0636022
000568.SZ	2016	泸州老窖	1.4286	3	568	SZSE Main Board	-0.51054	-0.525667	0	0.00566713	0.0439903	23.3388	0.186441	0.145075	0.181481	0.624332	0.23479	0.617893	3.93153	2.92143	0.191976	0.000285115	0.181972	0.0862063	0.20345	0.037352	0	2.3979	0.363636	0	0.281137	0.55982	0.587226	0.637248	0.928333	1.08875	0.147466	0.147845	0.148365	0.295499	4.15963	3.56966	1	3.13549	3.13549	-0.256925	0.736255	0.000456898	0.0654965
000568.SZ	2017	泸州老窖	1.3125	3	568	SZSE Main Board	0.417635	0.35863	0	0.0148503	0.0401262	23.7067	0.224905	0.154325	0.197	0.719302	0.250318	0.616516	3.26723	2.62337	0.186953	0.000405394	0.142331	0.0571932	0.251791	0.444764	0	2.3979	0.363636	0	0.260173	0.527443	0.557917	0.596009	0.960338	1.14441	0.130419	0.130885	0.131195	0.204355	6.31334	4.94127	1	3.17805	3.17805	-0.00931203	0.769374	0.000437403	0.0547822
000568.SZ	2018	泸州老窖	1.3684	3	568	SZSE Main Board	0.576556	0.300262	1	-0.00740141	0.0573928	23.8414	0.242457	0.165742	0.21645	0.775266	0.268889	0.616395	2.86114	2.26463	0.190132	0.000457145	0.142908	0.0455505	0.255953	0.14422	0	2.3979	0.363636	0	0.260173	0.542754	0.582725	0.642693	0.960338	1.23976	0.131187	0.132005	0.132762	0.379552	3.47793	2.87119	1	3.21888	3.21888	5.66989e-05	0.750702	0.000437403	0.0553369
000568.SZ	2019	泸州老窖	1.2857	4	568	SZSE Main Board	-0.309438	-0.418166	0	0.0163278	0.0525317	24.0878	0.323833	0.180194	0.253128	0.806194	0.293498	0.613953	2.40365	1.86715	0.167414	0.00063257	0.125907	0.0525196	0.211518	0.279366	0	2.3979	0.363636	0	0.260173	0.537545	0.575245	0.635027	0.960338	1.21101	0.130873	0.13162	0.132362	0.22778	6.49279	4.70226	1	3.2581	3.2581	0.0228413	0.765817	0.000405913	0.0524087
000568.SZ	2020	泸州老窖	1.2558	4	568	SZSE Main Board	-0.488604	-0.371044	0	0.0208184	0.0640452	24.2789	0.337835	0.18641	0.278848	0.83045	0.357807	0.520978	2.56722	1.96113	0.140423	4.30702e-05	0.134127	0.196723	0.05285	0.210555	0	2.3979	0.363636	0	0.260173	0.533129	0.575961	0.64082	0.960338	1.21376	0.13065	0.131569	0.132468	0.105682	14.29	9.79748	1	3.29584	3.29584	0.0149795	0.768666	0.000405913	0.0507093
000568.SZ	2021	泸州老窖	1.2174	4	568	SZSE Main Board	0.250737	0.213284	0	0.00552004	0.0775258	24.4894	0.348852	0.202945	0.30933	0.856972	0.384515	0.527793	2.42765	1.76284	0.178161	3.76807e-05	0.168416	0.187206	0.239563	0.234298	0	2.3979	0.363636	0	0.260173	0.542177	0.589476	0.642259	0.960338	1.26571	0.131149	0.132269	0.132923	0.116205	13.2158	8.95152	1	3.3322	3.3322	0.0303179	0.79492	0.000399086	0.0511628
000570.SZ	2016	苏常柴A	2	4	570	SZSE Main Board	-0.271886	0.1346	0	-0.00046006	0.0610932	22.0383	0.371122	0.018317	0.029208	0.182394	0.0279088	0.656301	1.72071	1.31287	0.0267054	0.0964547	0.132635	0.148644	-0.093964	0.152348	0	2.19722	0.333333	0	0.304334	0.33981	0.355352	0.375704	0.0819457	0.167638	0.093352	0.09348	0.093569	0.933471	2.3246	1.61566	1	3.13549	3.13549	-0.222144	0.50592	0	0.090924
000571.SZ	2011	新大洲A	1	3	571	SZSE Main Board	1.36624	0.684038	1	-0.00331527	0.0516738	21.663	0.453556	0.083491	0.124925	0.483021	0.182637	0.457139	0.654361	0.571139	0.068275	0.022378	0.0328273	0.316798	0.323218	0.169436	0	2.19722	0.333333	1	0.121568	0.197808	0.203332	0.215119	0.558784	0.672578	0.019462	0.019477	0.019505	0.673816	2.7159	1.93706	0	2.89037	2.99573	-0.193536	0.20321	0.00083085	0.140713
000571.SZ	2014	新大洲A	1	3	571	SZSE Main Board	-0.511679	-0.373499	0	0.00640832	0.0412842	22.2198	0.354891	0.024728	0.037107	0.342884	0.101314	0.244072	0.845781	0.727516	-0.0851104	0.0354486	0.0314713	0.136154	-0.075873	0.339564	0	1.94591	0.428571	0	0.10992	0.20205	0.226979	0.264026	0.558784	1.06495	0.016798	0.017109	0.017392	1.07159	1.44657	1.26026	0	3.04452	3.13549	0.113004	0.210325	0.0131587	0.166157
000571.SZ	2015	新大洲A	1	3	571	SZSE Main Board	-0.845496	-0.420861	0	0.0181818	0.127131	22.3093	0.410649	0.007501	0.012261	0.318327	0.0383089	0.195795	0.653281	0.551263	-0.028261	0.0484451	0.0327458	0.133414	-0.036747	0.093571	0	1.94591	0.428571	0	0.10992	0.20205	0.232424	0.282977	0.558784	1.11448	0.016798	0.017261	0.017805	0.722881	2.34725	1.71604	0	3.09104	3.17805	0.460861	0.224982	0.0139899	0.176682
000571.SZ	2017	新大洲A	2	2	571	SZSE Main Board	0.637027	0.412151	0	-0.00827166	0.0360773	22.3679	0.442046	0.00879	0.015456	0.245455	0.0278871	0.315197	0.806712	0.693803	0.0327193	0.061813	0.0378238	0.31766	0.842019	0.037183	0	2.19722	0.333333	0	0.10992	0.227489	0.258744	0.291961	0.692761	1.35393	0.019597	0.020123	0.020361	1.17815	1.52126	1.28739	0	3.17805	3.2581	-0.29048	0.258329	0.0123396	0.148816
000572.SZ	2011	海马汽车	2	2	572	SZSE Main Board	-0.443471	0.0430645	0	-0.0112379	0.0371554	23.2959	0.355492	0.042611	0.067072	0.130238	0.0490889	0.868038	1.64052	1.4726	-0.0661768	0.00480943	0.0585946	0.194971	0.101099	0.028504	0	2.07944	0.375	0	0.287966	0.412289	0.520885	0.66898	0.220999	0.808842	0.090657	0.096635	0.102639	2.48136	0.62529	0.758961	0	2.89037	2.94444	-0.265821	0.673242	0	0.0474425
000572.SZ	2012	海马汽车	2.3333	4	572	SZSE Main Board	-2.77912	-0.976835	0	-0.00080349	0.0420515	23.2641	0.300822	0.031812	0.04738	0.157473	0.0484808	0.656171	1.69394	1.4764	-0.00943286	0.00620998	0.0631353	0.233209	-0.24549	-0.031275	0	2.07944	0.375	0	0.287966	0.412314	0.520909	0.620528	0.221087	0.808925	0.09066	0.096638	0.101062	2.61561	0.546813	0.683714	0	2.94444	2.99573	0.0110998	0.621973	0	0.0643013
[truncated: 17,029 more rows]
[truncated: 63 more columns]
